# Supplementary material for: Do sounds near the hand facilitate tactile reaction times? Four experiments and a meta-analysis provide mixed support and suggest a small effect size
Source: Exp Brain Res. 2020 Mar 19;238(4):995–1009. doi: 10.1007/s00221-020-05771-5 (PMC7181441; doi:10.1007/s00221-020-05771-5)
Supplement: Supplementary file 1 — Supplementary file1 (ODS 162 kb) [file 221_2020_5771_MOESM1_ESM.ods]

## Sheet: E1
		No stim			Weak stim			Strong stim					Main effects						Interaction
RT	p	Near	Far	Difference	Near	Far	Difference	Near	Far	Difference			Weak	Strong		Near	Far		TN+NF	TF+NN
	1	1260.6	NaN		588.29	632.62	44.33	541.46	534.09	-7.37			610.455	537.775		564.875	583.355		561.19	587.04
	2	NaN	NaN		700.77	747.72	46.9500000000001	724.66	849.22	124.56			724.245	786.94		712.715	798.47		774.995	736.19
	3	NaN	667.62		772.59	612.39	-160.2	629.8	654.38	24.58			692.49	642.09		701.195	633.385		713.485	621.095
	4	1553	1510.8	-42.2	1156.6	1225.2	68.6000000000001	464.62	483.4	18.78			1190.9	474.01		810.61	854.3		820	844.91
	5	818.56	960.06	141.5	947.86	923.38	-24.48	850.22	862.26	12.04			935.62	856.24		899.04	892.82		905.06	886.8
	6	NaN	767.25		896.88	1129.2	232.32	811.97	844.03	32.0599999999999			1013.04	828		854.425	986.615		870.455	970.585
	7	956.56	743.38	-213.18	1315.2	1156.8	-158.4	1100.5	1124.2	23.7			1236	1112.35		1207.85	1140.5		1219.7	1128.65
	8	423.25	851.81	428.56	868.3	1149.2	280.9	953.07	871.55	-81.5200000000001			1008.75	912.31		910.685	1010.375		869.925	1051.135
	9	1036.1	811.5	-224.6	841.48	824.85	-16.63	767.19	976.62	209.43			833.165	871.905		804.335	900.735		909.05	796.02
	10	505.38	1156.2	650.82	598.85	668.72	69.87	612.54	648.63	36.09			633.785	630.585		605.695	658.675		623.74	640.63
	11	840.17	1244.3	404.13	903.17	941.14	37.97	1153.1	1017.9	-135.2			922.155	1085.5		1028.135	979.52		960.535	1047.12
	12	1327.7	1098.1	-229.6	902.15	850.73	-51.42	777.94	865.14	87.1999999999999			876.44	821.54		840.045	857.935		883.645	814.335
	13	829.88	1021.7	191.82	828.45	899.26	70.8099999999999	856.45	925.44	68.99			863.855	890.945		842.45	912.35		876.945	877.855
	14	1135.4	NaN		953.8	908.62	-45.18	789.89	908.63	118.74			931.21	849.26		871.845	908.625		931.215	849.255
N		11	11	9	14	14	14	14	14	14
M		972	985	123	877	905	28	788	826	38		reported in manuscript
SD		340	253	324	194	201	123	195	183	85		In predicted direction	14	14		14	14		14	14
p		0.288			0.408			0.119				In opposite direction	891	807		832	866		851	847
t		1.122			0.856			1.667					188	184		164	155		158	165
T-crit				2.31			2.16			2.16			0.145			0.071			0.834
CI				249.30			71.30			49.25			1.550			1.963			0.214
D-prime	p	Blindfolded	Non	Difference	Dominant	Non	Difference
	1	0.18612	-0.72089		1.5935	-0.72089
	2	0.13397	1.5935		-0.4545	-0.87964
	3	-0.27946	-0.4545		-0.52147	-0.49069
	4	0.74562	-0.87964		0.18612	-0.76298
	5	0.42182	-0.49069		0.13397	-0.27946
	6	0.36813	-0.76298		0.42182	0.74562
	7	0.10453	-0.52147		0.36813
	8				0.10453
N		7	7		8	6
M		0.240	-0.320	0.560	0.229	-0.398	0.627
SD		0.318	0.858		0.652	0.600
p		0.132			0.091
t		1.618			1.841
RT	p	Blindfolded	Non	Difference	Dominant	Non	Difference
	1	1017	606.43		724.74	606.43
	2	833.75	724.74		714.34	1185.5
	3	632.72	714.34		1212.7	937.15
	4	923.7	1185.5		1017	1002.5
	5	876.44	937.15		833.75	632.72
	6	861.99	1002.5		876.44	923.7
	7	932.54	1212.7		861.99
	8				932.54
N		7	7		8	6
M		868	912	44	897	881	-15
SD		120	239		162	223
p		0.673			0.884
t		0.432			0.150
Hits	p	Near	Far	Difference
	1	0.4062	0.2812	0.125
	2	0.7188	0.75	-0.0312
	3	0.4375	0.25	0.1875
	4	0.3438	0.25	0.0938
	5	0.2812	0.2188	0.0624
	6	0.1875	0.1562	0.0313
	7	0.1875	0.3438	-0.1563
	8	0.25	0.2812	-0.0312
	9	0.4688	0.4062	0.0626
	10	0.5312	0.5	0.0312
	11	0.5312	0.625	-0.0938
	12	0.7188	0.7188	0
	13	0.625	0.5625	0.0625
	14	0.5625	0.5	0.0625
N		14	14	14
M		0.446	0.417	0.029
SD		0.180	0.193	0.088
T-within		9.284	8.081	1.235
P-within		0.000	0.000	0.239
p		0.239
t		1.235
T-crit				2.16
CI				0.05
False Alarms	p	Near	Far	Difference
	1	0.625	0.625	0
	2	0.1458	0.1875	-0.0417
	3	0.4583	0.5833	-0.125
	4	0.5833	0.6875	-0.1042
	5	0.4375	0.4167	0.0208
	6	0.4375	0.4167	0.0208
	7	0.4583	0.4583	0
	8	0.2708	0.1458	0.125
	9	0.3958	0.375	0.0208
	10	0.6875	0.5625	0.125
	11	0.2083	0.375	-0.1667
	12	0.5625	0.5625	0
	13	0.4167	0.4792	-0.0625
	14	0.4167	0.5625	-0.1458
N		14	14	14
M		0.436	0.460	-0.024
SD		0.153	0.156	0.090
T-within		10.679	11.013	-0.988
P-within		0.000	0.000	0.341
p		0.341
t		0.988
T-crit				2.16
CI				0.05
D-prime	p	Near	Far	Difference
	1	-0.55584	-0.89777	0.34193
	2	1.6336	1.5616	0.072
	3	-0.052677	-0.88492	0.832243
	4	-0.61268	-1.1633	0.55062
	5	-0.42182	-0.56599	0.14417
	6	-0.72984	-0.79956	0.06972
	7	-0.78251	-0.29762	-0.48489
	8	-0.064195	0.47534	-0.539535
	9	0.18573	0.081437	0.104293
	10	-0.41036	-0.15731	-0.25305
	11	0.89063	0.63728	0.25335
	12	0.42182	0.42182	0
	13	0.52907	0.20956	0.31951
	14	0.36774	-0.15731	0.52505
N		14	14	14
M		0.028	-0.110	0.138
SD		0.694	0.743	0.384
T-within		0.154	-0.553	1.346
P-within		0.880	0.590	0.201
p		0.201
t		1.346
T-crit				2.16
CI				0.22
Criterion	p	Near	Far	Difference
	1	-0.0407	0.1302	-0.1709
	2	0.2377	0.1063	0.1314
	3	0.131	0.232	-0.101
	4	0.0959	0.0929	0.003
	5	0.3682	0.4934	-0.1252
	6	0.5222	0.6102	-0.088
	7	0.4959	0.2534	0.2425
	8	0.6424	0.8168	-0.1744
	9	0.1713	0.2779	-0.1066
	10	-0.2836	-0.0787	-0.2049
	11	0.3669	0	0.3669
	12	-0.3682	-0.3682	0
	13	-0.0541	-0.0525	-0.0016
	14	0.0266	-0.0787	0.1053
N		14	14	14
M		0.165	0.174	-0.009
SD		0.298	0.309	0.168
T-within		2.074	2.105	-0.196
P-within		0.058	0.055	0.847
p		0.847
t		0.196
T-crit				2.16
CI				0.10

## Sheet: E2
					Target stim			Non-target stim					Main effects						Interaction
RT	p				Near	Far	Difference	Near	Far	Difference			Target	Non-Target		Near	Far		TN+NF	TF+NN
	1				755	911	156	823	775	-48			833.405	799.25		789.31	843.345		765.27	867.385
	2				796	821	24	748	752	4			808.52	749.835		772.05	786.305		774.245	784.11
	3				1120	1152	32	958	1196	238			1136.05	1077.24		1039.24	1174.05		1158.1	1055.19
	4				996	929	-67	774	839	65			962.29	806.765		885.075	883.98		917.42	851.635
	5				697	1015	318	626	879	253			855.765	752.615		661.59	946.79		787.955	820.425
	6				880	1011	132	695	974	279			945.525	834.41		787.37	992.565		926.79	853.145
	7				906	942	36	585	744	159			924.01	664.255		745.57	842.695		824.825	763.44
	8				879	947	68	641	1088	447			912.79	864.43		759.81	1017.41		983.38	793.84
	9				702	696	-6	684	775	91			699	729.27		692.88	735.39		738.56	689.71
	10				858	1031	173	903	1126	223			944.64	1014.74		880.53	1078.85		992.19	967.19
	11				535	585	50	474	596	122			559.955	534.84		504.315	590.48		565.275	529.52
	12				865	1006	141	766	1003	237			935.545	884.255		815.5	1004.3		933.845	885.955
	13				904	1003	99	766	1002	237			953.05	883.94		834.64	1002.35		952.9	884.09
	14				575	591	16	549	647	98			583.285	597.555		561.845	618.995		610.8	570.04
	15				627	672	45	551	799	247			649.49	675.06		589.265	735.285		712.985	611.565
	16				391	405	14	390	406	17			398.125	398.13		390.58	405.675		398.92	397.335
N					16	16	16	16	16	16			16	16		16	16		16	16
M					780	857	77	683	850	167		reported in manuscript	819	767		732	854		815	770
SD					186	207	91	153	209	127		In predicted direction	191	172		161	202		188	172
p					0.004			0.000				In opposite direction	0.020			0.000			0.014
t					3.372			5.261					2.606			5.441			2.782
T-crit					2.13			2.13
CI					48.59			67.55
										0.01394620740998
D-prime	p	Blindfolded	Non	Difference	Dominant	Non	Difference
	1	0.16792	-1.1214		0.43598	-1.1214
	2	0.24206	-0.19447		0.096722	-0.19447
	3	1.3101	0.69836		-0.19471	0.69836
	4	0	0.80462		0.67789	0.80462
	5	0.19064	0.43598		0.16792	0.24206
	6	0.25246	0.096722		1.4773	1.3101
	7	1.4773	-0.19471		0	0
	8	0	0.67789			0.19064
						0.25246
N		8	8		7	9
M		0.455	0.150	0.305	0.380	0.242	0.138			0.238139635780899
SD		0.589	0.649		0.562	0.687				1.20539425299958
p		0.342			0.674
t		0.983			0.429
RT	p	Blindfolded	Non	Difference	Dominant	Non	Difference
	1	699.12	836.8		797.24	836.8
	2	921.54	808.94		945.53	808.94
	3	559.95	1138.3		920.03	1138.3
	4	924.41	965.45		914.65	965.45
	5	961.31	797.24		699.12	921.54
	6	585.55	945.53		648.35	559.95
	7	648.35	920.03		398.12	924.41
	8	398.12	914.65			961.31
						585.55
N		8	8		7	9
M		712	916	204	760	856	95
SD		205	110		197	185
p		0.027			0.337
t		2.479			0.994
Hits	p	Near	Far	Difference
	1	0.275	0.3	-0.025
	2	0.35	0.375	-0.025
	3	0.45	0.6	-0.15
	4	0.725	0.6	0.125
	5	0.325	0.15	0.175
	6	0.425	0.425	0
	7	0.275	0.175	0.1
	8	0.65	0.725	-0.075
	9	0.7	0.65	0.05
	10	0.475	0.275	0.2
	11	0.75	0.75	0
	12	0.55	0.4	0.15
	13	0.5	0.7	-0.2
	14	0.425	0.75	-0.325
	15	0.775	0.7	0.075
	16	0.9875	0.9875	0
N		16	16	16
M		0.540	0.535	0.005
SD		0.206	0.240	0.142
T-within		10.497	8.909	0.132
P-within		0.000	0.000	0.897
p		0.897
t		0.132
T-crit				2.13
CI				0.08
False Alarms	p	Near	Far	Difference
	1	0.725	0.7	0.025
	2	0.475	0.4	0.075
	3	0.225	0.3	-0.075
	4	0.425	0.275	0.15
	5	0.1	0.15	-0.05
	6	0.475	0.3	0.175
	7	0.35	0.225	0.125
	8	0.35	0.5	-0.15
	9	0.7	0.525	0.175
	10	0.275	0.3	-0.025
	11	0.35	0.175	0.175
	12	0.425	0.525	-0.1
	13	0.475	0.575	-0.1
	14	0.45	0.525	-0.075
	15	0.2	0.2	0
	16	0.9875	0.9875	0
N		16	16	16
M		0.437	0.416	0.020
SD		0.220	0.223	0.112
T-within		7.954	7.460	0.729
P-within		0.000	0.000	0.477
p		0.477
t		0.729
T-crit				2.13
CI				0.06
D-prime	p	Near	Far	Difference
	1	-1.1955	-1.0488	-0.1467
	2	-0.32261	-0.065292	-0.257318
	3	0.62975	0.77775	-0.148
	4	0.78688	0.85111	-0.06423
	5	0.82779	0	0.82779
	6	-0.12641	0.33528	-0.46169
	7	-0.21244	-0.17917	-0.03327
	8	0.77064	0.59776	0.17288
	9	0	0.32261	-0.32261
	10	0.53505	-0.07336	0.60841
	11	1.0598	1.6091	-0.5493
	12	0.31478	-0.31605	0.63083
	13	0.062707	0.33528	-0.272573
	14	-0.063457	0.61178	-0.675237
	15	1.597	1.366	0.231
	16	0	0	0
N		16	16	16
M		0.291	0.320	-0.029
SD		0.663	0.656	0.431
T-within		1.758	1.954	-0.267
P-within		0.099	0.070	0.793
p		0.793
t		0.267
T-crit				2.13
CI				0.23
Criterion	p	Near	Far	Difference
	1	0	0	0
	2	0.224	0.286	-0.062
	3	0.4405	0.1355	0.305
	4	-0.2043	0.1722	-0.3765
	5	0.8677	1.0364	-0.1687
	6	0.1259	0.3568	-0.2309
	7	0.4915	0.845	-0.3535
	8	0	-0.2989	0.2989
	9	-0.5244	-0.224	-0.3004
	10	0.3302	0.5611	-0.2309
	11	-0.1446	0.13	-0.2746
	12	0.0317	0.0953	-0.0636
	13	0.0314	-0.3568	0.3882
	14	0.1574	-0.3686	0.526
	15	0.0431	0.1586	-0.1155
	16	-2.2414	-2.2414	0
N		16	16	16
M		-0.023	0.018	-0.041
SD		0.671	0.723	0.279
T-within		-0.138	0.099	-0.589
P-within		Err:502	0.922	0.565
p		0.565
t		0.589
T-crit				2.13
CI				0.15

## Sheet: E3
		No stim			Weak stim				Strong stim				Means				Main effects						Interaction
RT	p	Near	Far	Difference	Near	Far	Difference	Mean	Near	Far	Difference	Mean	Near	Far	Difference		Weak	Strong		Near	Far		TN+NF	TF+NN
	1			0	614.82	608.89	-5.930	611.855	640.69	581.65	-59.040	611.17	627.755	595.27	-32.4850000000001		611.855	611.17	0.684999999999945	627.755	595.27		598.235	624.79
	2			0	532.42	544.28	11.860	538.35	528.02	536.91	8.890	532.465	530.22	540.595	10.375		538.35	532.465	5.88499999999999	530.22	540.595		534.665	536.15
	3			0	725.46	679.73	-45.730	702.595	727.46	753.62	26.160	740.54	726.46	716.675	-9.78500000000008		702.595	740.54	-37.9449999999999	726.46	716.675		739.54	703.595
	4			0	466.31	540.29	73.980	503.3	571.61	574.81	3.200	573.21	518.96	557.55	38.5899999999999		503.3	573.21	-69.9100000000001	518.96	557.55		520.56	555.95
	5			0	387.4	444.1	56.700	415.75	374.62	399.47	24.850	387.045	381.01	421.785	40.775		415.75	387.045	28.705	381.01	421.785		393.435	409.36
	6			0	501.84	724.78	222.940	613.31	609	755.88	146.880	682.44	555.42	740.33	184.91		613.31	682.44	-69.1300000000001	555.42	740.33		628.86	666.89
	7			0	356.81	403.43	46.620	380.12	357.19	407.56	50.370	382.375	357	405.495	48.495		380.12	382.375	-2.255	357	405.495		382.185	380.31
	8			0	610.16	995.29	385.130	802.725	706.05	883.39	177.340	794.72	658.105	939.34	281.235		802.725	794.72	8.00499999999988	658.105	939.34		746.775	850.67
	9			0	755.04	723.11	-31.930	739.075	582.81	648.8	65.990	615.805	668.925	685.955	17.03		739.075	615.805	123.27	668.925	685.955		701.92	652.96
	10			0	687.24	724.19	36.950	705.715	803.47	666.27	-137.200	734.87	745.355	695.23	-50.125		705.715	734.87	-29.155	745.355	695.23		676.755	763.83
	11			0	913.45	914.65	1.200	914.05	829.33	820.67	-8.660	825	871.39	867.66	-3.73000000000013		914.05	825	89.05	871.39	867.66		867.06	871.99
	12			0	893.93	779.52	-114.410	836.725	786.64	865.46	78.820	826.05	840.285	822.49	-17.795		836.725	826.05	10.675	840.285	822.49		879.695	783.08
	13			0	362.24	331.29	-30.950	346.765	342.92	332.69	-10.230	337.805	352.58	331.99	-20.59		346.765	337.805	8.95999999999998	352.58	331.99		347.465	337.105
	14			0	694.86	739.19	44.330	717.025	633.86	644.61	10.750	639.235	664.36	691.9	27.5400000000001		717.025	639.235	77.7900000000001	664.36	691.9		669.735	686.525
	15			0	862.81	908.39	45.580	885.6	881.42	854.69	-26.730	868.055	872.115	881.54	9.42499999999995		885.6	868.055	17.5449999999998	872.115	881.54		858.75	894.905
	16			0	501.03	529.62	28.590	515.325	553.36	616.54	63.180	584.95	527.195	573.08	45.885		515.325	584.95	-69.625	527.195	573.08		558.785	541.49
N		0	0	16	16	16	16	16	16	16	16	16	16	16	16		16	16	16	16	16		16	16
M		#DIV/0!	#DIV/0!	0	617	662	45	639	621	646	26	633	619	654	36		639	633	6	619	654		632	641
SD		#DIV/0!	#DIV/0!	0	184	190	115	178	167	171	75	165	171	178	84		178	165	56	171	178		169	172
p		#VALUE!			0.137			0.685	0.187				0.111				0.685			0.111			0.438
t		#VALUE!			1.571			0.414	1.384				1.692				0.414			1.692			0.797
T-crit					2.13				2.13				2.13
CI					61.47				39.90				44.85
p(resp)	p	Blindfolded	Non	Difference	Dominant	Non	Difference
	1	0.71875	0.55633		0.64375	0.99375
	2	0.5625	0.99375		0.96875	0.9875
	3	0.575	0.9875		0.75625	0.6875
	4	0.45	0.64375		0.71875	0.9875
	5	0.99375	0.96875		0.99375	0.5625
	6	0.8	0.6875		0.8	0.575
	7	0.81875	0.9875		0.81875	0.45
	8	0.68125	0.75625		0.68125	0.675
N		8	8		8	8
M		0.700	0.823	-0.123	0.798	0.740	0.058
SD		0.172	0.181		0.127	0.219
p		0.187			0.529
t		1.386			0.645
RT	p	Blindfolded	Non	Difference	Dominant	Non	Difference
	1	739.47	612.11		498.86	612.11
	2	707.9	538.35		415.39	538.35
	3	914.1	702.59		774.05	702.59
	4	821.67	498.86		739.47	593.93
	5	346.96	415.39		346.96	380.42
	6	718.33	593.93		718.33	707.9
	7	887.96	380.42		887.96	914.1
	8	513.37	774.05		513.37	821.67
N		8	8		8	8
M		706	564	-142	612	659	-47
SD		192	135		193	167
p		0.109			0.610
t		1.711			0.522
		Weak				Strong				Weak vs strong
Responses	p	Near	Far	Difference	Mean	Near	Far	Difference	Mean	Near	Far	Difference	Means
	1	0.54	0.57	-0.02	0.56	0.62	0.51	0.11	0.56	0.07	-0.06	0.13	0.01
	2	1.00	1.00	0.00	1.00	0.98	1.00	-0.03	0.99	-0.03	0.00	-0.03	-0.01
	3	0.98	0.98	0.00	0.98	1.00	1.00	0.00	1.00	0.03	0.03	0.00	0.03
	4	0.70	0.55	0.15	0.63	0.65	0.68	-0.03	0.66	-0.05	0.13	-0.18	0.04
	5	1.00	0.98	0.03	0.99	1.00	0.90	0.10	0.95	0.00	-0.07	0.07	-0.04
	6	0.68	0.48	0.20	0.58	0.85	0.75	0.10	0.80	0.18	0.28	-0.10	0.23
	7	0.98	1.00	-0.03	0.99	0.98	1.00	-0.03	0.99	0.00	0.00	0.00	0.00
	8	0.68	0.50	0.18	0.59	0.88	0.98	-0.10	0.93	0.20	0.48	-0.28	0.34
	9	0.53	0.50	0.03	0.51	0.90	0.95	-0.05	0.93	0.38	0.45	-0.08	0.41
	10	0.65	0.83	-0.18	0.74	0.45	0.33	0.13	0.39	-0.20	-0.50	0.30	-0.35
	11	0.38	0.45	-0.08	0.41	0.73	0.75	-0.03	0.74	0.35	0.30	0.05	0.33
	12	0.18	0.30	-0.13	0.24	0.65	0.68	-0.03	0.66	0.48	0.38	0.10	0.43
	13	1.00	0.98	0.03	0.99	1.00	1.00	0.00	1.00	0.00	0.03	-0.03	0.01
	14	0.60	0.68	-0.07	0.64	0.98	0.95	0.02	0.96	0.38	0.28	0.10	0.33
	15	0.65	0.80	-0.15	0.73	0.90	0.93	-0.03	0.91	0.25	0.13	0.13	0.19
	16	0.73	0.55	0.18	0.64	0.68	0.78	-0.10	0.73	-0.05	0.23	-0.28	0.09
N		16	16	16		16	16	16		16	16	16	16
M		0.703	0.695	0.008	0.699	0.826	0.823	0.004	0.824	0.123	0.128	-0.004	0.126
SD		0.241	0.238	0.117	0.232	0.173	0.200	0.070	0.184	0.195	0.244	0.153	0.207
T-within		11.642	11.687	0.269	#DIV/0!	19.055	16.469	0.200	#DIV/0!	2.530	2.097	-0.115	2.425
P-within		0.000	0.000	0.792	#DIV/0!	0.000	0.000	0.844	#DIV/0!	0.023	0.053	0.910	0.028
p		0.792				0.844				0.910
t		0.269				0.200				0.115
T-crit		2.13				2.13				2.13
CI		0.06				0.04				0.08

## Sheet: E4
		No stim			Weak stim				Strong stim				Means
RT	p	Near	Far	Difference	Near	Far	Difference	Mean	Near	Far	Difference	Mean	Near	Far	Difference	Means
	1			0	473.79	674.75	200.960	574.27	667.89	646.71	-21.180	657.3	570.84	660.73	89.89	-83.03
	2			0	552.16	629.68	77.520	590.92	573.74	572.44	-1.300	573.09	562.95	601.06	38.1099999999999	17.8299999999999
	3			0	531.38	623.57	92.190	577.475	611.64	604.27	-7.370	607.955	571.51	613.92	42.4100000000001	-30.4799999999999
	4			0	1018	731.13	-286.870	874.565	698.48	661.66	-36.820	680.07	858.24	696.395	-161.845	194.495
	5			0	618.85	695.94	77.090	657.395	661.75	652	-9.750	656.875	640.3	673.97	33.6700000000001	0.519999999999982
	6			0	720.21	813.04	92.830	766.625	757.38	768.46	11.080	762.92	738.795	790.75	51.9549999999999	3.70499999999993
	7			0	822.01	757.7	-64.310	789.855	855.51	762.02	-93.490	808.765	838.76	759.86	-78.9	-18.91
	8			0	766.54	780.16	13.620	773.35	765.04	723.34	-41.700	744.19	765.79	751.75	-14.04	29.1599999999999
	9			0	611.79	772.05	160.260	691.92	611.15	752.83	141.680	681.99	611.47	762.44	150.97	9.92999999999995
	10			0	492.46	563.4	70.940	527.93	462.4	488.84	26.440	475.62	477.43	526.12	48.6900000000001	52.3099999999999
	11			0	692.85	720.74	27.890	706.795	657.2	762.23	105.030	709.715	675.025	741.485	66.4599999999999	-2.91999999999996
	12			0	983.95	1008.1	24.150	996.025	903.57	1012.4	108.830	957.985	943.76	1010.25	66.49	38.0400000000001
	13			0	451.97	491.25	39.280	471.61	426.65	501.83	75.180	464.24	439.31	496.54	57.23	7.37
	14			0	876.85	820.96	-55.890	848.905	857.37	830.8	-26.570	844.085	867.11	825.88	-41.23	4.81999999999994
	15			0	1118.6	1261.8	143.200	1190.2	1137	1192.2	55.200	1164.6	1127.8	1227	99.2000000000001	25.5999999999999
	16			0	578.77	602.03	23.260	590.4	494.67	529.14	34.470	511.905	536.72	565.585	28.865	78.495
N		0	0	16	16	16	16	16	16	16	16	16	16	16	16	16
M		#DIV/0!	#DIV/0!	0	707	747	40	727	696	716	20	706	702	731	30	20
SD		#DIV/0!	#DIV/0!	0	207	183	112	187	182	185	63	181	188	183	74	59
p		#VALUE!			0.177			0.184	0.227				0.129			0.184
t		#VALUE!			1.418			1.392	1.260				1.605			1.392
T-crit					2.13				2.13				2.13			2.13
CI					59.75				33.82				39.67			31.28
p(resp)	p	Blindfolded	Non	Difference	Dominant	Non	Difference
	1	0.79375	0.39375		0.84375	0.39375
	2	0.975	0.6625		0.69375	0.6625
	3	0.44375	0.84375		0.69375	0.975
	4	0.58125	0.69375		0.575	0.44375
	5	0.79375	0.69375		0.81875	0.75625
	6	0.7625	0.575		0.66875
	7	0.66875	0.81875		0.79375
	8	0.75625	0.66875		0.58125
					0.79375
					0.7625
					0.66875
N		8	8		11	5
M		0.722	0.669	0.053	0.718	0.646	0.071
SD		0.159	0.141		0.092	0.237
p		0.491			0.389
t		0.707			0.889
RT	p	Blindfolded	Non	Difference	Dominant	Non	Difference
	1	687.98	587.67		578.16	587.67
	2	528.39	595.43		808.09	595.43
	3	709.83	578.16		657.39	528.39
	4	993.97	808.09		790.4	709.83
	5	467.4	657.39		783.22	589.66
	6	842.88	790.4		774.49
	7	1184.7	783.22		687.98
	8	589.66	774.49		993.97
					467.4
					842.88
					1184.7
N		8	8		11	5
M		751	697	-54	779	602	177
SD		244	102		194	66
p		0.575			0.071
t		0.575			1.954
		Weak				Strong				Weak vs strong
Responses	p	Near	Far	Difference	Mean	Near	Far	Difference	Mean	Near	Far	Difference	Means
	1	0.325	0.425	-0.10	0.38	0.44737	0.38095	0.07	0.41	0.12	-0.04	0.17	0.04
	2	0.475	0.6	-0.13	0.54	0.8	0.775	0.03	0.79	0.33	0.18	0.15	0.25
	3	0.825	0.85	-0.02	0.84	0.875	0.825	0.05	0.85	0.05	-0.02	0.07	0.01
	4	0.275	0.75	-0.48	0.51	0.8	0.95	-0.15	0.88	0.53	0.20	0.33	0.36
	5	0.625	0.625	0.00	0.63	0.7	0.825	-0.13	0.76	0.08	0.20	-0.13	0.14
	6	0.25	0.775	-0.53	0.51	0.35	0.925	-0.58	0.64	0.10	0.15	-0.05	0.13
	7	0.625	0.95	-0.33	0.79	0.7	1	-0.30	0.85	0.08	0.05	0.03	0.06
	8	0.375	0.525	-0.15	0.45	0.8	0.975	-0.18	0.89	0.43	0.45	-0.02	0.44
	9	0.8	0.725	0.08	0.76	0.75	0.9	-0.15	0.83	-0.05	0.18	-0.23	0.06
	10	0.95	0.975	-0.02	0.96	0.975	1	-0.03	0.99	0.02	0.03	0.00	0.03
	11	0.225	0.35	-0.13	0.29	0.375	0.825	-0.45	0.60	0.15	0.48	-0.33	0.31
	12	0.6	0.425	0.18	0.51	0.7	0.6	0.10	0.65	0.10	0.18	-0.08	0.14
	13	0.85	0.55	0.30	0.70	1	0.775	0.23	0.89	0.15	0.23	-0.07	0.19
	14	0.5	0.775	-0.28	0.64	0.85	0.925	-0.08	0.89	0.35	0.15	0.20	0.25
	15	0.525	0.45	0.08	0.49	0.975	0.725	0.25	0.85	0.45	0.28	0.18	0.36
	16	0.625	0.55	0.07	0.59	0.925	0.925	0.00	0.93	0.30	0.38	-0.07	0.34
N		16	16	16	16	16	16	16	16	16	16	16	16
M		0.553	0.644	-0.091	0.598	0.751	0.833	-0.082	0.792	0.198	0.189	0.009	0.194
SD		0.226	0.192	0.224	0.177	0.204	0.163	0.223	0.147	0.172	0.151	0.168	0.139
T-within		9.774	13.425	-1.617	13.497	14.699	20.493	-1.469	21.501	4.606	5.008	0.210	5.594
P-within		0.000	0.000	0.127	0.000	0.000	0.000	0.163	0.000	0.000	0.000	0.836	0.000
p		0.127				0.163				0.836
t		1.617				1.469				0.210
T-crit		2.131				2.131				2.131
CI		0.119				0.119				0.090

## Sheet: E5
																		Far-Near Differences, depending on…
RTS		AWAY			PASSIVE			ACTIVE						Far-Near Differences				Break between blocks			NO break between blocks			Driver			Non-driver
	p	NEAR	FAR		NEAR	FAR		NEAR	FAR		Study (1=break, 0=no)	Driver?		Away	Passive	Active		Away	Passive	Active	Away	Passive	Active	Away	Passive	Active	Away	Passive	Active
	1	0.71805	0.72913	0.72359	0.39721	0.44781	0.42251	0.77274	0.734	0.75337	0	1		11.08	50.6	-38.7400000000001					11.08	50.6	-38.7400000000001	11.08	50.6	-38.7400000000001
	2	0.41386	0.44513	0.429495	0.41913	0.40613	0.41263	0.47856	0.53109	0.504825	1	1		31.27	-13	52.53		31.27	-13	52.53				31.27	-13	52.53
	3	0.47542	0.43733	0.456375	0.43161	0.4305	0.431055	0.51201	0.57588	0.543945	1	1		-38.09	-1.11000000000006	63.87		-38.09	-1.11000000000006	63.87				-38.09	-1.11000000000006	63.87
	4	0.36924	0.38443	0.376835	0.32319	0.34287	0.33303	0.53047	0.56951	0.54999	0	0		15.19	19.68	39.0400000000001					15.19	19.68	39.0400000000001				15.19	19.68	39.0400000000001
	5	0.64961	0.69559	0.6726	0.66935	0.70484	0.687095	0.94035	0.88235	0.91135	0	0		45.98	35.49	-58.0000000000001					45.98	35.49	-58.0000000000001				45.98	35.49	-58.0000000000001
	6	0.70974	0.71039	0.710065	0.94657	0.88812	0.917345	0.75071	0.77166	0.761185	0	0		0.650000000000039	-58.45	20.9499999999999					0.650000000000039	-58.45	20.9499999999999				0.650000000000039	-58.45	20.9499999999999
	7	0.82498	0.71392	0.76945	0.52218	0.5467	0.53444	0.57229	0.59788	0.585085	0	0		-111.06	24.52	25.59					-111.06	24.52	25.59				-111.06	24.52	25.59
	8	0.67582	0.68257	0.679195	0.63245	0.67642	0.654435	0.91015	0.73542	0.822785	0	1		6.74999999999992	43.97	-174.73					6.74999999999992	43.97	-174.73	6.74999999999992	43.97	-174.73
	9	0.88418	0.87792	0.88105	0.89134	0.8984	0.89487	1.0751	0.9055	0.9903	0	0		-6.26000000000004	7.06000000000007	-169.6					-6.26000000000004	7.06000000000007	-169.6				-6.26000000000004	7.06000000000007	-169.6
	10	0.39008	0.38863	0.389355	0.36857	0.37309	0.37083	0.82832	0.93179	0.880055	0	0		-1.45000000000001	4.52000000000002	103.47					-1.45000000000001	4.52000000000002	103.47				-1.45000000000001	4.52000000000002	103.47
	11	0.85205	0.81996	0.836005	0.79197	0.74808	0.770025	0.61234	0.6876	0.64997	0	0		-32.0900000000001	-43.89	75.26					-32.0900000000001	-43.89	75.26				-32.0900000000001	-43.89	75.26
	12	0.6602	0.64724	0.65372	0.69443	0.71517	0.7048	0.73516	0.68205	0.708605	0	0		-12.96	20.74	-53.11					-12.96	20.74	-53.11				-12.96	20.74	-53.11
	13	0.35978	0.39878	0.37928	0.3237	0.34323	0.333465	0.50047	0.56115	0.53081	0	1		39	19.53	60.68					39	19.53	60.68	39	19.53	60.68
	14	0.90708	0.87469	0.890885	0.72962	0.74702	0.73832	0.66617	0.68275	0.67446	0	1		-32.39	17.4	16.58					-32.39	17.4	16.58	-32.39	17.4	16.58
	15	0.33916	0.3361	0.33763	0.32498	0.35178	0.33838	0.4843	0.50296	0.49363	0	1		-3.06000000000001	26.8	18.6600000000001					-3.06000000000001	26.8	18.6600000000001	-3.06000000000001	26.8	18.6600000000001
	16	0.54557	0.5601	0.552835	0.56135	0.51302	0.537185	0.52734	0.55328	0.54031	0	1		14.53	-48.33	25.94					14.53	-48.33	25.94	14.53	-48.33	25.94
	17	0.67262	0.67478	0.6737	0.68758	0.64586	0.66672	0.72453	0.61849	0.67151	0	1		2.15999999999994	-41.72	-106.04					2.15999999999994	-41.72	-106.04	2.15999999999994	-41.72	-106.04
	18	0.66204	0.67511	0.668575	0.56661	0.57275	0.56968	1.0869	0.81093	0.948915	0	0		13.07	6.14000000000003	-275.97					13.07	6.14000000000003	-275.97				13.07	6.14000000000003	-275.97
	19	0.44344	0.42009	0.431765	0.54076	0.55743	0.549095	0.60222	0.60179	0.602005	0	1		-23.35	16.6700000000001	-0.430000000000041					-23.35	16.6700000000001	-0.430000000000041	-23.35	16.6700000000001	-0.430000000000041
	20	0.50244	0.50679	0.504615	0.46697	0.51212	0.489545	0.63296	0.70159	0.667275	0	0		4.35000000000008	45.15	68.63					4.35000000000008	45.15	68.63				4.35000000000008	45.15	68.63
	21	0.74653	0.75748	0.752005	0.66915	0.64255	0.65585	0.78487	0.75123	0.76805	0	1		10.95	-26.6	-33.64					10.95	-26.6	-33.64	10.95	-26.6	-33.64
	22	0.46367	0.48648	0.475075	0.44573	0.52413	0.48493	0.49952	0.47774	0.48863	0	1		22.81	78.4000000000001	-21.78					22.81	78.4000000000001	-21.78	22.81	78.4000000000001	-21.78
	23	0.4802	0.46083	0.470515	0.49773	0.52542	0.511575	0.73171	0.56932	0.650515	0	1		-19.37	27.6899999999999	-162.39					-19.37	27.6899999999999	-162.39	-19.37	27.6899999999999	-162.39
	24	0.75955	0.73983	0.74969	0.74585	0.75373	0.74979	0.8581	0.79183	0.824965	1	0		-19.72	7.88	-66.2700000000001		-19.72	7.88	-66.2700000000001							-19.72	7.88	-66.2700000000001
	25
	26	1.0947	1.0486	1.07165	0.97909	0.99299	0.98604	0.84275	0.93418	0.888465	0	1		-46.1	13.8999999999999	91.43					-46.1	13.8999999999999	91.43	-46.1	13.8999999999999	91.43
	27	0.51073	0.52443	0.51758	0.56049	0.54449	0.55249	0.55332	0.53788	0.5456	0	0		13.7	-16	-15.44					13.7	-16	-15.44				13.7	-16	-15.44
	28	0.66695	0.65742	0.662185	0.75217	0.74311	0.74764	0.73919	0.75768	0.748435	0	1		-9.53000000000004	-9.06000000000007	18.49					-9.53000000000004	-9.06000000000007	18.49	-9.53000000000004	-9.06000000000007	18.49
	29	0.63753	0.62193	0.62973	0.55047	0.57655	0.56351	0.81411	1.0388	0.926455	1	1		-15.5999999999999	26.08	224.69		-15.5999999999999	26.08	224.69				-15.5999999999999	26.08	224.69
	30	0.30397	0.28871	0.29634	0.34714	0.34625	0.346695	0.39923	0.44807	0.42365	1	1		-15.26	-0.890000000000002	48.84		-15.26	-0.890000000000002	48.84				-15.26	-0.890000000000002	48.84
	31	0.54413	0.52222	0.533175	0.51242	0.50174	0.50708	0.6237	0.8339	0.7288	1	1		-21.91	-10.6799999999999	210.2		-21.91	-10.6799999999999	210.2				-21.91	-10.6799999999999	210.2
	32	0.46033	0.43533	0.44783	0.47168	0.44035	0.456015	0.43973	0.4335	0.436615	1	1		-25	-31.33	-6.23000000000001		-25	-31.33	-6.23000000000001				-25	-31.33	-6.23000000000001
	33
	34	0.5031	0.51154	0.50732	0.56733	0.58344	0.575385	0.54097	0.44824	0.494605	0	0		8.44	16.1100000000001	-92.73					8.44	16.1100000000001	-92.73				8.44	16.1100000000001	-92.73
	35	0.54162	0.50625	0.523935	0.49281	0.47587	0.48434	0.51176	0.48615	0.498955	0	0		-35.3699999999999	-16.94	-25.61					-35.3699999999999	-16.94	-25.61				-35.3699999999999	-16.94	-25.61
	36	0.66624	0.69261	0.679425	0.567	0.57507	0.571035	0.82419	0.8282	0.826195	1	0		26.37	8.07000000000002	4.00999999999996		26.37	8.07000000000002	4.00999999999996							26.37	8.07000000000002	4.00999999999996
	37	0.79448	0.81205	0.803265	0.86821	0.78157	0.82489	0.82059	0.83391	0.82725	1	1		17.57	-86.6399999999999	13.32		17.57	-86.6399999999999	13.32				17.57	-86.6399999999999	13.32
	38	0.31657	0.32717	0.32187	0.29937	0.28658	0.292975	0.51707	0.45354	0.485305	1	1		10.6	-12.79	-63.53		10.6	-12.79	-63.53				10.6	-12.79	-63.53
	39	0.47135	0.48396	0.477655	0.45263	0.45685	0.45474	0.74001	0.68918	0.714595	1	0		12.61	4.22	-50.83		12.61	4.22	-50.83							12.61	4.22	-50.83
	40	1.0639	1.0946	1.07925	0.84593	0.87366	0.859795	1.1583	1.1498	1.15405	1	0		30.6999999999999	27.73	-8.50000000000017		30.6999999999999	27.73	-8.50000000000017							30.6999999999999	27.73	-8.50000000000017
	41	0.64855	0.6095	0.629025	0.5799	0.53696	0.55843	0.63994	0.67191	0.655925	1	0		-39.05	-42.9400000000001	31.9699999999999		-39.05	-42.9400000000001	31.9699999999999							-39.05	-42.9400000000001	31.9699999999999
	42	0.99887	0.895	0.946935	0.58271	0.56583	0.57427	1.0223	0.97053	0.996415	1	1		-103.87	-16.88	-51.7699999999999		-103.87	-16.88	-51.7699999999999				-103.87	-16.88	-51.7699999999999
	43	0.55129	0.54981	0.55055	0.53631	0.47961	0.50796	0.62504	0.65746	0.64125	0	1		-1.48000000000004	-56.7	32.42					-1.48000000000004	-56.7	32.42	-1.48000000000004	-56.7	32.42
	44	0.815	0.84452	0.82976	0.8101	0.7987	0.8044	0.80485	0.76645	0.78565	1	0		29.52	-11.4	-38.4		29.52	-11.4	-38.4							29.52	-11.4	-38.4
	45	0.34407	0.35048	0.347275	0.50466	0.55699	0.530825	0.4658	0.51211	0.488955	1	0		6.40999999999997	52.3300000000001	46.31		6.40999999999997	52.3300000000001	46.31							6.40999999999997	52.3300000000001	46.31
	46	0.46727	0.4354	0.451335	0.61686	0.57674	0.5968	0.85789	0.8985	0.878195	1	0		-31.87	-40.1200000000001	40.61		-31.87	-40.1200000000001	40.61							-31.87	-40.1200000000001	40.61
		44	44	44	44	44	44	44	44	44	17		N	44	44	44		17	17	17	27	27	27	23	23	23	21	21	21
		0.611	0.605	0.608	0.581	0.581	0.581	0.699	0.695	0.697			M	-6.162	0.346	-4.097		-8.548	-8.322	26.519	-4.660	5.803	-23.373	-8.187	-1.508	9.494	-3.945	2.376	-18.982
		0.202	0.194	0.197	0.175	0.167	0.170	0.188	0.174	0.176			SD	31.824	33.916	90.698		35.015	31.584	83.750	30.239	34.764	91.048	30.467	37.665	94.083	33.860	30.073	86.628
		0.030	0.029	0.030	0.026	0.025	0.026	0.028	0.026	0.026			SE	4.798	5.113	13.673		8.492	7.660	20.312	5.820	6.690	17.522	6.353	7.854	19.618	7.389	6.562	18.904
													T	-1.284	0.068	-0.300		-1.007	-1.086	1.306	-0.801	0.867	-1.334	-1.289	-0.192	0.484	-0.534	0.362	-1.004
													p	0.206	0.946	0.766		0.329	0.293	0.210	0.431	0.394	0.194	0.211	0.849	0.633	0.599	0.721	0.327
	T-tests	0.206		0.102	0.946		0.00001	0.766					T-crit	2.02	2.02	2.02		TTESTS BETWEEN GROUPS
		1.284		0.00018	0.068			0.300					CI	9.68	10.31	27.57		0.70	0.18	0.08				0.66	0.71	0.30
				4.10312569816032			5.05402246844876											0.391	1.358	1.824				0.437	0.376	1.041
P(NONE)=0														0.33	0.77	0.89
														0.990837407752866	0.293951316539499	0.136023431171378
P(EARLY)		AWAY			PASSIVE			ACTIVE						Far-Near Differences				Break between blocks			NO break between blocks			Driver			Non-driver
	p	NEAR	FAR		NEAR	FAR		NEAR	FAR		Study (1=break, 2=no)	Driver?	MISSES	Away	Passive	Active		Away	Passive	Active	Away	Passive	Active	Away	Passive	Active	Away	Passive	Active
	1	0	0	0	0	0	0	16	19	35	2	1	35	0	0	3					0	0	3	0	0	3
	2	1	1	2	2	0	2	0	2	2	1	1	10	0	-2	2		0	-2	2				0	-2	2
	3	1	0	1	0	0	0	1	2	3	1	1	5	-1	0	1		-1	0	1				-1	0	1
	4	0	1	1	8	4	12	17	15	32	2	0	58	1	-4	-2					1	-4	-2				1	-4	-2
	5	0	0	0	0	0	0	0	0	0	2	0	0	0	0	0					0	0	0				0	0	0
	6	0	0	0	0	0	0	0	0	0	2	0	0	0	0	0					0	0	0				0	0	0
	7	0	0	0	0	1	1	11	7	18	2	0	20	0	1	-4					0	1	-4				0	1	-4
	8	0	0	0	0	0	0	0	0	0	2	1	0	0	0	0					0	0	0	0	0	0
	9	0	0	0	0	0	0	0	0	0	2	0	0	0	0	0					0	0	0				0	0	0
	10	0	0	0	0	0	0	0	0	0	2	0	0	0	0	0					0	0	0				0	0	0
	11	0	0	0	0	0	0	1	0	1	2	0	1	0	0	-1					0	0	-1				0	0	-1
	12	0	0	0	0	0	0	0	1	1	2	0	1	0	0	1					0	0	1				0	0	1
	13	16	18	34	8	11	19	10	14	24	2	1	130	2	3	4					2	3	4	2	3	4
	14	0	0	0	0	0	0	0	0	0	2	1	0	0	0	0					0	0	0	0	0	0
	15	5	1	6	10	12	22	0	0	0	2	1	56	-4	2	0					-4	2	0	-4	2	0
	16	0	0	0	0	0	0	0	0	0	2	1	0	0	0	0					0	0	0	0	0	0
	17	0	0	0	5	3	8	5	4	9	2	1	25	0	-2	-1					0	-2	-1	0	-2	-1
	18	0	0	0	1	0	1	2	4	6	2	0	8	0	-1	2					0	-1	2				0	-1	2
	19	15	7	22	0	0	0	0	0	0	2	1	44	-8	0	0					-8	0	0	-8	0	0
	20	0	1	1	0	0	0	0	0	0	2	0	2	1	0	0					1	0	0				1	0	0
	21	1	1	2	2	0	2	0	1	1	2	1	9	0	-2	1					0	-2	1	0	-2	1
	22	0	0	0	0	2	2	0	1	1	2	1	5	0	2	1					0	2	1	0	2	1
	23	0	0	0	0	0	0	4	1	5	2	1	5	0	0	-3					0	0	-3	0	0	-3
	24	0	0	0	0	0	0	3	1	4	1	0	4	0	0	-2		0	0	-2							0	0	-2
	25
	26	0	0	0	0	0	0	0	0	0	2	1	0	0	0	0					0	0	0	0	0	0
	27	0	0	0	1	0	1	1	1	2	2	0	4	0	-1	0					0	-1	0				0	-1	0
	28	0	0	0	0	0	0	1	2	3	2	1	3	0	0	1					0	0	1	0	0	1
	29	0	0	0	0	0	0	2	1	3	1	1	3	0	0	-1		0	0	-1				0	0	-1
	30	5	13	18	9	9	18	10	9	19	1	1	91	8	0	-1		8	0	-1				8	0	-1
	31	0	0	0	0	0	0	1	2	3	1	1	3	0	0	1		0	0	1				0	0	1
	32	6	8	14	0	0	0	2	1	3	1	1	31	2	0	-1		2	0	-1				2	0	-1
	33
	34	0	0	0	0	1	1	6	9	15	2	0	17	0	1	3					0	1	3				0	1	3
	35	0	0	0	1	1	2	0	0	0	2	0	4	0	0	0					0	0	0				0	0	0
	36	0	0	0	0	0	0	0	1	1	1	0	1	0	0	1		0	0	1							0	0	1
	37	0	0	0	1	1	2	0	0	0	1	1	4	0	0	0		0	0	0				0	0	0
	38	10	19	29	7	9	16	1	0	1	1	1	91	9	2	-1		9	2	-1				9	2	-1
	39	0	0	0	0	0	0	0	1	1	1	0	1	0	0	1		0	0	1							0	0	1
	40	0	0	0	0	0	0	1	0	1	1	0	1	0	0	-1		0	0	-1							0	0	-1
	41	0	0	0	0	0	0	0	0	0	1	0	0	0	0	0		0	0	0							0	0	0
	42	0	0	0	0	0	0	0	0	0	1	1	0	0	0	0		0	0	0				0	0	0
	43	0	0	0	0	0	0	0	0	0	2	1	0	0	0	0					0	0	0	0	0	0
	44	0	0	0	0	0	0	0	2	2	1	0	2	0	0	2		0	0	2							0	0	2
	45	0	1	1	1	0	1	1	0	1	1	0	5	1	-1	-1		1	-1	-1							1	-1	-1
	46	1	0	1	0	1	1	0	0	0	1	0	4	-1	1	0		-1	1	0							-1	1	0
		44	44	44	44	44	44	44	44	44			44	44	44	44	N	17	17	17	27	27	27	23	23	23	21	21	21
		1.386	1.614	3.000	1.273	1.250	2.523	2.182	2.295	4.477			15.523	0.227	-0.023	0.114	M	1.059	0.000	0.000	-0.296	-0.037	0.185	0.348	0.130	0.261	0.095	-0.190	-0.048
		3.693	4.468	7.856	2.748	3.020	5.663	4.211	4.375	8.459			28.636	2.341	1.131	1.482	SD	2.883	0.791	1.173	1.793	1.315	1.665	3.242	1.217	1.453	0.436	1.030	1.532
		0.557	0.674	1.184	0.414	0.455	0.854	0.635	0.660	1.275			4.317	0.353	0.170	0.223	SE	0.699	0.192	0.284	0.345	0.253	0.320	0.676	0.254	0.303	0.095	0.225	0.334
														0.644	-0.133	0.509	T	1.515	0.000	0.000	-0.858	-0.146	0.578	0.515	0.514	0.861	1.000	-0.847	-0.142
		95.4	94.6	90.0	95.8	95.8	91.6	92.7	92.3	85.1			8.6	0.523	0.895	0.614	p	0.149	1.000	1.000	0.398	0.885	0.568	0.612	0.613	0.398	0.329	0.407	0.888
													15.9
	T-tests	0.523			0.895			0.614						2.02	2.02	2.02	T-crit	TTESTS BETWEEN GROUPS
		0.644			0.133			0.509					CI	0.71	0.34	0.45		0.06	0.92	0.69				0.73	0.35	0.50
																		1.927	0.105	0.400				0.354	0.939	0.685
P(LATE)		AWAY			PASSIVE			ACTIVE						Far-Near Differences				Break between blocks			NO break between blocks			Driver			Non-driver
	p	NEAR	FAR		NEAR	FAR		NEAR	FAR		Study (1=break, 2=no)	Driver?	LATES	Away	Passive	Active		Away	Passive	Active	Away	Passive	Active	Away	Passive	Active	Away	Passive	Active
	1	0	0		0	0		3	3		2	1	6	0	0	0					0	0	0	0	0	0
	2	2	3		0	0		1	1		1	1	7	1	0	0		1	0	0				1	0	0
	3	5	2		0	0		0	1		1	1	8	-3	0	1		-3	0	1				-3	0	1
	4	3	1		0	0		2	1		2	0	7	-2	0	-1					-2	0	-1				-2	0	-1
	5	0	0		0	0		6	3		2	0	9	0	0	-3					0	0	-3				0	0	-3
	6	0	0		11	9		2	0		2	0	22	0	-2	-2					0	-2	-2				0	-2	-2
	7	0	0		0	1		3	2		2	0	6	0	1	-1					0	1	-1				0	1	-1
	8	4	4		0	0		10	12		2	1	30	0	0	2					0	0	2	0	0	2
	9	0	0		0	0		23	21		2	0	44	0	0	-2					0	0	-2				0	0	-2
	10	0	0		0	0		11	9		2	0	20	0	0	-2					0	0	-2				0	0	-2
	11	1	0		0	0		9	11		2	0	21	-1	0	2					-1	0	2				-1	0	2
	12	5	6		0	2		10	7		2	0	30	1	2	-3					1	2	-3				1	2	-3
	13	0	0		0	0		7	4		2	1	11	0	0	-3					0	0	-3	0	0	-3
	14	2	1		0	0		2	5		2	1	10	-1	0	3					-1	0	3	-1	0	3
	15	1	3		7	10		7	7		2	1	35	2	3	0					2	3	0	2	3	0
	16	0	1		2	1		0	1		2	1	5	1	-1	1					1	-1	1	1	-1	1
	17	0	0		4	4		5	3		2	1	16	0	0	-2					0	0	-2	0	0	-2
	18	9	7		1	0		7	7		2	0	31	-2	-1	0					-2	-1	0				-2	-1	0
	19	0	0		1	1		1	2		2	1	5	0	0	1					0	0	1	0	0	1
	20	13	17		22	26		8	9		2	0	95	4	4	1					4	4	1				4	4	1
	21	0	0		0	0		1	1		2	1	2	0	0	0					0	0	0	0	0	0
	22	0	0		0	0		2	0		2	1	2	0	0	-2					0	0	-2	0	0	-2
	23	0	0		0	0		2	3		2	1	5	0	0	1					0	0	1	0	0	1
	24	0	0		0	0		6	1		1	0	7	0	0	-5		0	0	-5							0	0	-5
	25
	26	1	1		0	1		6	5		2	1	14	0	1	-1					0	1	-1	0	1	-1
	27	0	0		0	0		3	4		2	0	7	0	0	1					0	0	1				0	0	1
	28	0	0		0	0		2	3		2	1	5	0	0	1					0	0	1	0	0	1
	29	0	0		0	0		5	6		1	1	11	0	0	1		0	0	1				0	0	1
	30	0	0		0	0		0	0		1	1	0	0	0	0		0	0	0				0	0	0
	31	0	0		0	0		6	3		1	1	9	0	0	-3		0	0	-3				0	0	-3
	32	0	0		0	0		2	1		1	1	3	0	0	-1		0	0	-1				0	0	-1
	33
	34	0	0		2	1		1	1		2	0	5	0	-1	0					0	-1	0				0	-1	0
	35	0	1		0	0		0	0		2	0	1	1	0	0					1	0	0				1	0	0
	36	5	3		1	1		11	8		1	0	29	-2	0	-3		-2	0	-3							-2	0	-3
	37	0	0		4	4		1	1		1	1	10	0	0	0		0	0	0				0	0	0
	38	0	0		2	5		18	16		1	1	41	0	3	-2		0	3	-2				0	3	-2
	39	0	0		0	0		5	3		1	0	8	0	0	-2		0	0	-2							0	0	-2
	40	7	7		6	6		5	5		1	0	36	0	0	0		0	0	0							0	0	0
	41	0	0		0	0		0	1		1	0	1	0	0	1		0	0	1							0	0	1
	42	27	29		0	0		20	26		1	1	102	2	0	6		2	0	6				2	0	6
	43	1	0		1	1		0	0		2	1	3	-1	0	0					-1	0	0	-1	0	0
	44	0	0		0	0		0	1		1	0	1	0	0	1		0	0	1							0	0	1
	45	0	0		8	2		3	3		1	0	16	0	-6	0		0	-6	0							0	-6	0
	46	0	0		0	1		21	26		1	0	48	0	1	5		0	1	5							0	1	5
		44	44		44	44		44	44				44	44	44	44	N	17	17	17	27	27	27	23	23	23	21	21	21
		1.955	1.955		1.636	1.727		5.386	5.159				17.818	0.000	0.091	-0.227	M	-0.118	-0.118	-0.059	0.074	0.222	-0.333	0.043	0.261	0.130	-0.048	-0.095	-0.619
		4.754	5.167		3.989	4.406		5.836	6.379				21.936	1.100	1.395	2.089	SD	1.054	1.691	2.703	1.141	1.188	1.641	0.976	0.915	1.984	1.244	1.786	2.179
		0.717	0.779		0.601	0.664		0.880	0.962				3.307	0.166	0.210	0.315	SE	0.256	0.410	0.656	0.220	0.229	0.316	0.204	0.191	0.414	0.271	0.390	0.475
														0.000	0.432	-0.722	T	-0.460	-0.287	-0.090	0.337	0.972	-1.056	0.214	1.367	0.315	-0.175	-0.244	-1.302
													9.9	1.000	0.668	0.474	p	0.651	0.778	0.930	0.739	0.340	0.301	0.833	0.186	0.756	0.863	0.809	0.208
													12.2
	T-tests	1.000			0.668			0.474						2.02	2.02	2.02	T-crit	TTESTS BETWEEN GROUPS
		0.000			0.432			0.722						0.33	0.42	0.64	CI	0.58	0.44	0.68				0.79	0.40	0.24
																		0.559	0.784	0.420				0.271	0.843	1.194
P(BOTH)		AWAY			PASSIVE			ACTIVE						Far-Near Differences				Break between blocks			NO break between blocks			Driver			Non-driver
	p	NEAR	FAR		NEAR	FAR		NEAR	FAR		Study (1=break, 2=no)	Driver?		Away	Passive	Active		Away	Passive	Active	Away	Passive	Active	Away	Passive	Active	Away	Passive	Active
	1	0	0		0	0		19	22		2	1		0.00	0.00	-0.05					0.00	0.00	-0.05	0.00	0.00	-0.05
	2	3	4		2	0		1	3		1	1		-0.02	0.03	-0.03		-0.02	0.03	-0.03				-0.02	0.03	-0.03
	3	6	2		0	0		1	3		1	1		0.07	0.00	-0.03		0.07	0.00	-0.03				0.07	0.00	-0.03
	4	3	2		8	4		19	16		2	0		0.02	0.07	0.05					0.02	0.07	0.05				0.02	0.07	0.05
	5	0	0		0	0		6	3		2	0		0.00	0.00	0.05					0.00	0.00	0.05				0.00	0.00	0.05
	6	0	0		11	9		2	0		2	0		0.00	0.03	0.03					0.00	0.03	0.03				0.00	0.03	0.03
	7	0	0		0	2		14	9		2	0		0.00	-0.03	0.08					0.00	-0.03	0.08				0.00	-0.03	0.08
	8	4	4		0	0		10	12		2	1		0.00	0.00	-0.03					0.00	0.00	-0.03	0.00	0.00	-0.03
	9	0	0		0	0		23	21		2	0		0.00	0.00	0.03					0.00	0.00	0.03				0.00	0.00	0.03
	10	0	0		0	0		11	9		2	0		0.00	0.00	0.03					0.00	0.00	0.03				0.00	0.00	0.03
	11	1	0		0	0		10	11		2	0		0.02	0.00	-0.02					0.02	0.00	-0.02				0.02	0.00	-0.02
	12	5	6		0	2		10	8		2	0		-0.02	-0.03	0.03					-0.02	-0.03	0.03				-0.02	-0.03	0.03
	13	16	18		8	11		17	18		2	1		-0.03	-0.05	-0.02					-0.03	-0.05	-0.02	-0.03	-0.05	-0.02
	14	2	1		0	0		2	5		2	1		0.02	0.00	-0.05					0.02	0.00	-0.05	0.02	0.00	-0.05
	15	6	4		17	22		7	7		2	1		0.03	-0.08	0.00					0.03	-0.08	0.00	0.03	-0.08	0.00
	16	0	1		2	1		0	1		2	1		-0.02	0.02	-0.02					-0.02	0.02	-0.02	-0.02	0.02	-0.02
	17	0	0		9	7		10	7		2	1		0.00	0.03	0.05					0.00	0.03	0.05	0.00	0.03	0.05
	18	9	7		2	0		9	11		2	0		0.03	0.03	-0.03					0.03	0.03	-0.03				0.03	0.03	-0.03
	19	15	7		1	1		1	2		2	1		0.13	0.00	-0.02					0.13	0.00	-0.02	0.13	0.00	-0.02
	20	13	18		22	26		8	9		2	0		-0.08	-0.07	-0.02					-0.08	-0.07	-0.02				-0.08	-0.07	-0.02
	21	1	1		2	0		1	2		2	1		0.00	0.03	-0.02					0.00	0.03	-0.02	0.00	0.03	-0.02
	22	0	0		0	2		2	1		2	1		0.00	-0.03	0.02					0.00	-0.03	0.02	0.00	-0.03	0.02
	23	0	0		0	0		6	4		2	1		0.00	0.00	0.03					0.00	0.00	0.03	0.00	0.00	0.03
	24	0	0		0	0		9	2		1	0		0.00	0.00	0.12		0.00	0.00	0.12							0.00	0.00	0.12
	25
	26	1	1		0	1		6	5		2	1		0.00	-0.02	0.02					0.00	-0.02	0.02	0.00	-0.02	0.02
	27	0	0		1	0		4	5		2	0		0.00	0.02	-0.02					0.00	0.02	-0.02				0.00	0.02	-0.02
	28	0	0		0	0		3	5		2	1		0.00	0.00	-0.03					0.00	0.00	-0.03	0.00	0.00	-0.03
	29	0	0		0	0		7	7		1	1		0.00	0.00	0.00		0.00	0.00	0.00				0.00	0.00	0.00
	30	5	13		9	9		10	9		1	1		-0.13	0.00	0.02		-0.13	0.00	0.02				-0.13	0.00	0.02
	31	0	0		0	0		7	5		1	1		0.00	0.00	0.03		0.00	0.00	0.03				0.00	0.00	0.03
	32	6	8		0	0		4	2		1	1		-0.03	0.00	0.03		-0.03	0.00	0.03				-0.03	0.00	0.03
	33
	34	0	0		2	2		7	10		2	0		0.00	0.00	-0.05					0.00	0.00	-0.05				0.00	0.00	-0.05
	35	0	1		1	1		0	0		2	0		-0.02	0.00	0.00					-0.02	0.00	0.00				-0.02	0.00	0.00
	36	5	3		1	1		11	9		1	0		0.03	0.00	0.03		0.03	0.00	0.03							0.03	0.00	0.03
	37	0	0		5	5		1	1		1	1		0.00	0.00	0.00		0.00	0.00	0.00				0.00	0.00	0.00
	38	10	19		9	14		19	16		1	1		-0.15	-0.08	0.05		-0.15	-0.08	0.05				-0.15	-0.08	0.05
	39	0	0		0	0		5	4		1	0		0.00	0.00	0.02		0.00	0.00	0.02							0.00	0.00	0.02
	40	7	7		6	6		6	5		1	0		0.00	0.00	0.02		0.00	0.00	0.02							0.00	0.00	0.02
	41	0	0		0	0		0	1		1	0		0.00	0.00	-0.02		0.00	0.00	-0.02							0.00	0.00	-0.02
	42	27	29		0	0		20	26		1	1		-0.03	0.00	-0.10		-0.03	0.00	-0.10				-0.03	0.00	-0.10
	43	1	0		1	1		0	0		2	1		0.02	0.00	0.00					0.02	0.00	0.00	0.02	0.00	0.00
	44	0	0		0	0		0	3		1	0		0.00	0.00	-0.05		0.00	0.00	-0.05							0.00	0.00	-0.05
	45	0	1		9	2		4	3		1	0		-0.02	0.12	0.02		-0.02	0.12	0.02							-0.02	0.12	0.02
	46	1	0		0	2		21	26		1	0		0.02	-0.03	-0.08		0.02	-0.03	-0.08							0.02	-0.03	-0.08
		44	44		44	44		44	44				N	44	44	44		17	17	17	27	27	27	23	23	23	21	21	21
		3.341	3.568		2.909	2.977		7.568	7.455				M	-0.004	-0.001	0.002		-0.016	0.002	0.001	0.004	-0.003	0.002	-0.007	-0.007	-0.007	-0.001	0.005	0.011
		5.590	6.428		4.964	5.716		6.514	6.849				SD	0.043	0.034	0.042		0.053	0.038	0.052	0.034	0.032	0.036	0.055	0.030	0.036	0.023	0.037	0.047
		0.843	0.969		0.748	0.862		0.982	1.032				SE	0.006	0.005	0.006		0.013	0.009	0.012	0.006	0.006	0.007	0.012	0.006	0.008	0.005	0.008	0.010
													T	-0.589	-0.222	0.299		-1.224	0.215	0.078	0.570	-0.501	0.359	-0.566	-1.027	-0.865	-0.156	0.585	1.092
													p	0.559	0.826	0.766		0.239	0.833	0.938	0.574	0.621	0.722	0.577	0.316	0.396	0.877	0.565	0.288
													T-crit	2.02	2.02	2.02		TTESTS BETWEEN GROUPS
													CI	0.01	0.01	0.01		0.14	0.64	0.91				0.66	0.28	0.17

## Sheet: summary
15	3.612	Err:502																																plotted
			Mean		SD		SE		B/W	MD	SE	d	%		Individual values																			MEAN						95%CI
		N	Near	Far	Near	Far	Near	Far							1	2	3	4	5	6	7	8	9	10	11	12	13	14	15	16		X		x1	x2	x3	y1	y2	y3	x1	x2	x3	y1	y2	y3
E1	D-prime	14	0.028	-0.110	0.694	0.743	0.19	0.20		0.1	0.1				0.34	0.07	0.83	0.55	0.14	0.07	-0.48	-0.54	0.10	-0.25	0.25	0.00	0.32	0.53				1	1.15	0.95	1.05		0.138	0.138		1	1		-0.08	0.36
	RT-target	14	877	905	194	201	51.85	53.82	1.60	28.2	33.0	0.23	3.17		44.33	46.9500000000001	-160.2	68.6000000000001	-24.48	232.32	-158.4	280.9	-16.63	69.87	37.97	-51.42	70.8099999999999	-45.18				0.99					28.246	28.246					-43	100
	RT-nontarget	14	788	826	195	183	52.05	48.86	2.21	38.0	22.8	0.45	4.71		-7.37	124.56	24.58	18.78	12.04	32.0599999999999	23.7	-81.5200000000001	209.43	36.09	-135.2	87.1999999999999	68.99	118.74				1.01		1.10	1.20		38.006	38.006					-11	87
	RT-catch	9	972	985	340	253	113.45	84.47							NaN	NaN	NaN	-42.2	141.5	NaN	-213.18	428.56	-224.6	650.82	404.13	-229.6	191.82	NaN				0.98		1.25	1.35		123.028	123.028		1.15	1.15		-126	372
																																1.02
E2	D-prime	16	0.291	0.320	0.663	0.656	0.17	0.16		0.0	0.1				-0.1467	-0.257318	-0.148	-0.06423	0.82779	-0.46169	-0.03327	0.17288	-0.32261	0.60841	-0.5493	0.63083	-0.272573	-0.675237	0.231	0		0.97					-0.029	-0.029					-0.26	0.20
	RT-target	16	780	857	186	207	46.40	51.77	2.15	76.9	22.8	0.84	9.39		156	24	32	-67	318	132	36	68	-6	173	50	141	99	16	45	14		1.03					76.876	76.876					28.29	125.47
	RT-nontarget	16	683	850	153	209	38.19	52.17	1.36	160.6	33.1	1.21	20.95		-48	4	238	65	253	279	159	447	91	223	122	237	237	0	247	17							166.736	166.736					99.19	234.28
																																1	1.15	1.3
E3	P(resp)-weak	16	0.703	0.695	0.241	0.238	0.06	0.06		0.0	0.0				-0.02	0.00	0.00	0.15	0.03	0.20	-0.03	0.18	0.03	-0.18	-0.08	-0.13	0.03	-0.07	-0.15	0.18							0.008	0.008					-0.05	0.07
	P(resp)-strong	16	0.826	0.823	0.173	0.200	0.04	0.04		0.0	0.0				0.11	-0.03	0.00	-0.03	0.10	0.10	-0.03	-0.10	-0.05	0.13	-0.03	-0.03	0.00	0.02	-0.03	-0.10							0.004	0.004					-0.03	0.04
	RT-weak	16	617	662	184	190	46.04	46.04	1.62	45.3	28.8	0.39	7.09		-5.930	11.860	-45.730	73.980	56.700	222.940	46.620	385.130	-31.930	36.950	1.200	-114.410	-30.950	44.330	45.580	28.590							45.308	45.308					-16.16	106.78
	RT-strong	16	621	646	167	171	41.63	41.63	2.26	25.9	18.7	0.35	4.09		-59.040	8.890	26.160	3.200	24.850	146.880	50.370	177.340	65.990	-137.200	-8.660	78.820	-10.230	10.750	-26.730	63.180							25.911	25.911					-13.99	65.81
E4(x)	P(resp)-weak	16	0.553	0.644	0.226	0.192	0.06	0.06		-0.1	0.1				-0.10	-0.13	-0.02	-0.48	0.00	-0.53	-0.33	-0.15	0.08	-0.02	-0.13	0.18	0.30	-0.28	0.08	0.07							-0.091	-0.091					-0.21	0.028811778211894
	P(resp)-strong	16	0.751	0.833	0.204	0.163	0.05	0.05		-0.1	0.1				0.07	0.03	0.05	-0.15	-0.13	-0.58	-0.30	-0.18	-0.15	-0.03	-0.45	0.10	0.23	-0.08	0.25	0.00							-0.082	-0.082					-0.200	0.037
	RT-weak	16	707	747	207	183	7.78	7.78	1.74	39.8	28.0	0.35	5.47		200.960	77.520	92.190	-286.870	77.090	92.830	-64.310	13.620	160.260	70.940	27.890	24.150	39.280	-55.890	143.200	23.260							40	39.758					-19.9879764442978	99.5029764442978
	RT-strong	16	696	716	182	185	6.90	6.90	2.89	20.0	15.9	0.31	2.83		-21.180	-1.300	-7.370	-36.820	-9.750	11.080	-93.490	-41.700	141.680	26.440	105.030	108.830	75.180	-26.570	55.200	34.470							20	19.983					-13.8327184082623	53.7989684082623
E5(4)	Away (RT)	44	611	605	202	194	30.41	30.41	6.22			-0.17	-1.01				Overall RT																				-6.162	-6.162		1.3	1.3		-15.8374212511202	3.51333034202932
	Passive (RT)	44	581	581	175	167	26.36	26.36	5.05			0.03	0.06			E1-2	854.85265625																				0.346	0.346					-9.96583689583282	10.6572005321965
	Active (RT)	44	699	695	188	174	7.11	7.11	2.00			-0.02	-0.59					223.069610795455																			-4.097	-4.097					-31.6713381375514	23.4781563193695
																E3-5	631.783045454545
	Away (err)	44	3.341	3.568	5.590	6.428	0.84	0.84																													-0.004	-0.004					-0.016757946623609	0.009182189047851
	Passive (err)	44	2.909	2.977	4.964	5.716	0.75	0.75																													-0.001	-0.001					-0.011468878503028	0.009196151230301
	Active (err)	44	7.568	7.455	6.514	6.849	2.37	2.37																													0.002	0.002					-0.010860363201796	0.014648241989675
RT			F-N differences
	linked to data	1	11.08	50.6	-38.7400000000001											FIGURE OF ERRORS
		2	31.27	-13	52.53
		3	-38.09	-1.11000000000006	63.87
		4	15.19	19.68	39.0400000000001
		5	45.98	35.49	-58.0000000000001
		6	0.650000000000039	-58.45	20.9499999999999
		7	-111.06	24.52	25.59
		8	6.74999999999992	43.97	-174.73
		9	-6.26000000000004	7.06000000000007	-169.6
		10	-1.45000000000001	4.52000000000002	103.47
		11	-32.0900000000001	-43.89	75.26
		12	-12.96	20.74	-53.11
		13	39	19.53	60.68
		14	-32.39	17.4	16.58
		15	-3.06000000000001	26.8	18.6600000000001
		16	14.53	-48.33	25.94
		17	2.15999999999994	-41.72	-106.04
		18	13.07	6.14000000000003	-275.97
		19	-23.35	16.6700000000001	-0.430000000000041
		20	4.35000000000008	45.15	68.63
		21	10.95	-26.6	-33.64
		22	22.81	78.4000000000001	-21.78
		23	-19.37	27.6899999999999	-162.39
		24	-19.72	7.88	-66.2700000000001
		25
		26	-46.1	13.8999999999999	91.43
		27	13.7	-16	-15.44
		28	-9.53000000000004	-9.06000000000007	18.49
		29	-15.5999999999999	26.08	224.69
		30	-15.26	-0.890000000000002	48.84
		31	-21.91	-10.6799999999999	210.2
		32	-25	-31.33	-6.23000000000001
		33														FIGURE OF RTS
		34	8.44	16.1100000000001	-92.73
		35	-35.3699999999999	-16.94	-25.61
		36	26.37	8.07000000000002	4.00999999999996
		37	17.57	-86.6399999999999	13.32
		38	10.6	-12.79	-63.53
		39	12.61	4.22	-50.83
		40	30.6999999999999	27.73	-8.50000000000017
		41	-39.05	-42.9400000000001	31.9699999999999
		42	-103.87	-16.88	-51.7699999999999
		43	-1.48000000000004	-56.7	32.42
		44	29.52	-11.4	-38.4
		45	6.40999999999997	52.3300000000001	46.31
		46	-31.87	-40.1200000000001	40.61
		M	-6.16204545454545	0.345681818181821	-4.09659090909091
		SD	31.8239850733904	33.9163691972521	90.6981147452381
			4.79764626465031	5.11308503992967	13.6732552637525
ERROR			F-N differences
	linked to data	1	0.000	0.000	-0.050
		2	-0.017	0.033	-0.033
		3	0.067	0.000	-0.033
		4	0.017	0.067	0.050
		5	0.000	0.000	0.050
		6	0.000	0.033	0.033
		7	0.000	-0.033	0.083
		8	0.000	0.000	-0.033
		9	0.000	0.000	0.033
		10	0.000	0.000	0.033
		11	0.017	0.000	-0.017
		12	-0.017	-0.033	0.033
		13	-0.033	-0.050	-0.017
		14	0.017	0.000	-0.050
		15	0.033	-0.083	0.000
		16	-0.017	0.017	-0.017
		17	0.000	0.033	0.050
		18	0.033	0.033	-0.033
		19	0.133	0.000	-0.017
		20	-0.083	-0.067	-0.017
		21	0.000	0.033	-0.017
		22	0.000	-0.033	0.017
		23	0.000	0.000	0.033
		24	0.000	0.000	0.117
		25
		26	0.000	-0.017	0.017
		27	0.000	0.017	-0.017
		28	0.000	0.000	-0.033
		29	0.000	0.000	0.000
		30	-0.133	0.000	0.017
		31	0.000	0.000	0.033
		32	-0.033	0.000	0.033
		33
		34	0.000	0.000	-0.050
		35	-0.017	0.000	0.000
		36	0.033	0.000	0.033
		37	0.000	0.000	0.000
		38	-0.150	-0.083	0.050
		39	0.000	0.000	0.017
		40	0.000	0.000	0.017
		41	0.000	0.000	-0.017
		42	-0.033	0.000	-0.100
		43	0.017	0.000	0.000
		44	0.000	0.000	-0.050
		45	-0.017	0.117	0.017
		46	0.017	-0.033	-0.083
