# Supplementary material for: Do sounds near the hand facilitate tactile reaction times? Four experiments and a meta-analysis provide mixed support and suggest a small effect size
Source: Exp Brain Res. 2020 Mar 19;238(4):995–1009. doi: 10.1007/s00221-020-05771-5 (PMC7181441; doi:10.1007/s00221-020-05771-5)
Supplement: Supplementary file 2 — Supplementary file2 (ODS 125 kb) [file 221_2020_5771_MOESM2_ESM.ods]

## Sheet: E1
Experiment 1
Near-Far benefits
		Block
		0.95	1.95	2.95	3.95
D’	P
	1	1.3608	-1.5441	0.53894	0.52907
	2	-0.28462	0.67449	-0.0038781	0.0038781
	3	0	1.4729	1.0303	1.1503
	4	0.56628	0.75699	0.67449	0.2203
	5	0.29681	-0.64116	1.6794	-0.71962
	6	0.71962	0.2203	0.055003	-0.56628
	7	-0.58795	-0.42086	-0.93005	0
	8
	9
	10	0.0038781	0.68629	-1.7879	-1.0755
	11	0.85758	-0.45419	-0.35585	0.31864
	12	-0.24376	-0.60029	-1.1503	0.69616
	13	-0.39352	0.75699	0.53669	0.14542
	14	2.5742	-0.89479	-0.69616	-1.117
	15	0.46406	0	1.2252	-0.41085
	16	1.8546	-0.25363	0.84771	-0.31864
	M	0.513	-0.017	0.119	-0.082
	SD	0.909	0.818	0.998	0.661
	SE	0.243	0.219	0.267	0.177
	CI	0.525	0.472	0.576	0.382
	t	2.113	-0.079	0.446	-0.463
	p	0.055	0.938	0.663	0.651
		Block
		1	2	3	4
RT-target (Hit)	P
	1	212.97	NaN	2.875	82.812
	2	-333.38	-73.625	91.219	188.92
	3	-50.406	-274.38	-40.25	-492.94
	4	-370.77	762.44	-278.03	334.06
	5	NaN	16.562	299.52	-421.91
	6	-311.31	NaN	43.125	595.98
	7	-443.46	-187.69	309.56	-525.62
	8
	9
	10	515.62	187.53	213.33	-107.75
	11	31.683	243.78	-450.4	119.81
	12	57.125	211.26	81.75	25.443
	13	38.458	15.825	20.8	9.9
	14	-89.494	-91.448	-32.872	75.086
	15	3.25	149.19	158.22	-3.2929
	16	-133.1	-94.75	-155.03	279.23
	M	-67.140	72.058	18.844	11.409
	SD	262.809	272.078	210.368	318.061
	SE	72.890	78.542	56.223	85.005
	CI	158.814	172.870	121.463	183.643
	t	-0.921	0.917	0.335	0.134
	p	0.375	0.379	0.743	0.895
		Block
		1	2	3	4
RT-distractor (FA)	P
	1	-67.342	15.062	-45.915	45.183
	2	-155.83	155.38	-48.042	939.58
	3	36.396	-8.4714	49.354	-12.325
	4	-54.655	117.61	5.875	-7.1429
	5	-135.19	-143.46	109.93	86.789
	6	-134.29	145.12	-88.307	170.04
	7	210.2	-1.425	-136.71	48.946
	8
	9
	10	NaN	-14.99	NaN	-72.406
	11	189.1	480.62	-29.188	175.06
	12	-18.886	83.453	26.25	88.179
	13	369.83	-352.5	-534.75	11.708
	14	-76.089	161.75	22.75	104.3
	15	154.94	159.36	41.958	-154.51
	16	-3.3438	203.04	43.31	266.35
	M	24.218	71.468	-44.883	120.697
	SD	160.389	188.850	160.966	258.612
	SE	44.484	50.472	44.644	69.117
	CI	96.922	109.039	97.271	149.318
	t	0.544	1.416	-1.005	1.746
	p	0.596	0.180	0.335	0.104

## Sheet: E2
Experiment 2
Near-Far benefits
		Block
		1.05	2.05	3.05	4.05
D’	P
	1	0.5244	-0.43993	-1.2816	0.43993
	2	0	0.27105	-0.50669	-0.77775
	3	0	0.25046	-1.095	0.25335
	4	0.25335	-1.9748	0.57057	0.5244
	5	0	1.6094	0.70389	1.2816
	6	-0.58827	-1.5555	0.84162	-0.75715
	7	-1.5988	0.43993	0.43993	0.58827
	8	-0.25335	0.08447	0.58827	0.25335
	9	-0.25335	0.58827	-1.2177	-0.5244
	10	0.58827	0.84162	-0.25335	1.4299
	11	0	-1.0211	-0.85933	-1.1624
	12	2.3126	-0.25335	0.25335	0.58827
	13	-0.77775	-1.0211	-1.1127	1.2844
	14	-0.58118	0.063874	-0.84162	-1.806
	15	0.83453	0	-0.58827	1.0282
	16	0	0	0	0
	M	0.029	-0.132	-0.272	0.165
	SD	0.844	0.908	0.758	0.942
	SE	0.211	0.227	0.190	0.236
	CI	0.450	0.484	0.404	0.502
	t	0.136	-0.583	-1.437	0.702
	p	0.893	0.569	0.171	0.494
		Block
		1	2	3	4
RT-target (Hit)	P
	1	55.833	255.62	160.2	130.69
	2	10.771	-37.958	-80.625	218.33
	3	95.45	-467.71	18.5	243.58
	4	168.39	-182.3	-96.275	-53.438
	5	NaN	NaN	221.19	570.77
	6	165.41	-125.68	16.542	290.01
	7	-482.08	134.12	155.69	-19.531
	8	-88.375	82.59	364.62	-121.09
	9	9.425	-31.995	-9.474	-4.1786
	10	117.12	170.25	139.56	217.94
	11	108.46	99.281	9.8393	-19.114
	12	-0.625	-302.38	439.55	147.69
	13	148.27	0.5375	90.906	77.698
	14	50.494	-310.27	236.43	318.68
	15	187.24	100.04	-82.511	13.204
	16	32.975	-23.363	7.7125	36.75
	M	38.584	-42.615	99.491	127.999
	SD	163.049	201.823	157.836	176.736
	SE	42.099	52.110	39.459	44.184
	CI	90.294	111.766	84.105	94.176
	t	0.917	-0.818	2.521	2.897
	p	0.375	0.427	0.023	0.011
		Block
		1	2	3	4
RT-distractor (FA)	P
	1	-189.75	-87.688	76.014	-47.408
	2	-140.33	207.06	5.4583	-79.125
	3	197.75	-931.5	844.88	578.09
	4	156.73	440.38	-58.135	-63.26
	5	NaN	-105.75	NaN	37.375
	6	967.62	-32.219	306.94	174.6
	7	234.43	285.79	-45.969	-1.9375
	8	87.281	540.02	589.91	813.24
	9	33.06	154.79	252.11	29.993
	10	183.06	485.95	459.64	-125.88
	11	183.75	NaN	24.125	NaN
	12	-232.22	125.3	537.89	602.58
	13	1.7821	800.58	400.16	91.458
	14	28.656	-493.77	336.68	265.85
	15	NaN	NaN	312.24	145.08
	16	15.362	7.4125	36.825	7.125
	M	109.084	99.740	271.918	161.852
	SD	287.562	440.195	266.633	283.724
	SE	76.854	117.647	68.844	73.257
	CI	166.033	254.161	147.657	157.121
	t	1.419	0.848	3.950	2.209
	p	0.179	0.412	0.001	0.044

## Sheet: E3
Experiment 3
Near-Far benefits
		Block
		1	2	3	4
Weak	P
	1	-0.027778	0.055556	0	0
	2	0	0	0	0
	3	0	0	0	0
	4	0	0.1	0.2	0.3
	5	0.1	0	0	0
	6	0.5	-0.3	0.1	0.5
	7	-0.1	0	0	0
	8	0	0.3	0.3	0.1
	9	-0.2	0.3	-0.1	0.1
	10	-0.2	-0.3	-0.2	0
	11	-0.1	0	0	-0.2
	12	-0.2	0	-0.3	0
	13	0	0.1	0	0
	14	-0.5	0.3	-0.1	0
	15	-0.1	-0.4	0.1	-0.2
	16	0.2	0.5	0	0
	M	-0.039	0.041	0.000	0.038
	SD	0.212	0.239	0.141	0.167
	SE	0.053	0.060	0.035	0.042
	CI	0.113	0.127	0.075	0.089
	t	-0.739	0.686	0.000	0.899
	p	0.471	0.503	1.000	0.383
		Block
		1	2	3	4
Strong	P
	1	0.125	0.15909	0	0
	2	0	-0.1	0	0
	3	0	0	0	0
	4	0.2	-0.1	0	-0.2
	5	0.4	0	0	0
	6	0.2	0	0.2	0
	7	-0.1	0	0	0
	8	-0.2	-0.2	0	0
	9	0	0	0	-0.2
	10	0	-0.1	0.5	0.1
	11	-0.1	0.1	-0.1	0
	12	0.2	-0.3	0.1	-0.1
	13	0	0	0	0
	14	-0.1	0	0.1	0.1
	15	0	-0.1	0.1	-0.1
	16	-0.5	0.1	0	0
	M	0.008	-0.034	0.056	-0.025
	SD	0.202	0.115	0.136	0.086
	SE	0.051	0.029	0.034	0.021
	CI	0.108	0.061	0.073	0.046
	t	0.154	-1.180	1.649	-1.168
	p	0.879	0.256	0.120	0.261
		Block
		1	2	3	4
RT-weak (Hit)	P
	1	-317.12	-38.438	50.288	12.544
	2	43.2	19.55	-22.125	6.825
	3	-113.27	-16.212	4.125	-52.562
	4	809.88	-84.958	-25.079	94.2
	5	219.44	14.625	7.8	1.05
	6	436.92	298.96	-16.702	355.66
	7	111.3	-28.587	69.85	34.387
	8	589.81	430.35	323.2	134.99
	9	-88.391	-90.375	78.146	-131.81
	10	-55.417	-23.216	25.073	151.64
	11	-31.138	204.12	-75.521	-96.906
	12	-126.09	-466.06	NaN	224.33
	13	12.113	-67.868	-11.587	-57.7
	14	81.458	-173.71	6.8142	101.9
	15	33.431	169.6	70.726	-9.9375
	16	660.17	84.458	40.525	35.438
	M	141.644	14.515	35.036	50.253
	SD	318.429	203.280	90.314	124.495
	SE	79.607	50.820	23.319	31.124
	CI	169.679	108.320	50.014	66.339
	t	1.779	0.286	1.502	1.615
	p	0.095	0.779	0.155	0.127
		Block
		1	2	3	4
RT-strong (Hit)	P
	1	NaN	-490.94	-107.35	16.977
	2	35.45	10.951	-26.575	15.025
	3	33.1	-8.2875	112.19	-32.375
	4	-40.458	-100.3	127.86	6.2344
	5	115.93	28.362	-36.837	24.887
	6	461.06	153.19	-41.984	95.078
	7	109.06	16.312	24.175	51.587
	8	159.24	148.84	242.71	122.41
	9	24.5	-21.025	210.27	43.946
	10	-124.83	-156.92	NaN	-110.87
	11	-65.095	-2.6701	4.6585	5.875
	12	343.04	39.817	-47.381	8.9353
	13	4.6375	-23.175	-22.862	0.475
	14	-61.871	-10.312	46.779	36.569
	15	40.891	17.219	15.946	-165.22
	16	NaN	-131.54	25.975	37.025
	M	73.904	-33.155	35.172	9.785
	SD	160.387	147.258	98.322	69.146
	SE	42.865	36.815	25.387	17.286
	CI	92.604	78.468	54.449	36.845
	t	1.724	-0.901	1.385	0.566
	p	0.108	0.382	0.188	0.580

## Sheet: Summary
										E1
										E2
										E3 weak
										E3 strong
