# Supplementary material for: Do sounds near the hand facilitate tactile reaction times? Four experiments and a meta-analysis provide mixed support and suggest a small effect size
Source: Exp Brain Res. 2020 Mar 19;238(4):995–1009. doi: 10.1007/s00221-020-05771-5 (PMC7181441; doi:10.1007/s00221-020-05771-5)
Supplement: Supplementary file 4 — Supplementary file4 (ODS 317 kb) [file 221_2020_5771_MOESM4_ESM.ods]

## Sheet: meta_data
																														Remove ‘failed’
		Expt							Reported Near>Far effect								Pool within groups (across conditions)			Correct reported mean effect for the speed of sound				Categorise effects					Remove biased studies	studies	Correct ‘looming’ conditions for expectancy effect				Correct Go/NoGo for response probability effect		Correct for trials per condition											95% CI width
					P(Go)	P(Go)<1	Bias?	Failed?	N	M	SD	SE	Distance	Trials/condition	Data to rank	Rank	Pooled M	Pooled SD	Pooled SE	Delay@343m/s	Adjusted in paper?	Discrepancy	Corrected	Notes	'Looming’	'Receding’	Both / Other	ALL	MD	MD	IN (-16)	OUT(+16)	Corrected	ALL	ALL	Trials?	ALL	M	SD	VAR(P)	N	SE	SND	Precision	Data to rank	Rank	Critical t	BOTH
Current	Holmes et al. 2019	1		5	0.40	0.40		1	14	28.0	123.0	32.9	100	32	28.0	18	28.0	123.0	32.9	2.9	-2.9	0.0	28.0				28.0	28.0	28.0
	Holmes et al. 2019	2		4	0.50	0.50		1	16	77.0	91.0	22.8	100	40	77.0	5	77.0	91.0	22.8	2.9	-2.9	0.0	77.0				77.0	77.0	77.0
	Holmes et al. 2019	3		3	1.00				16	45.0	115.0	28.8	100	40	45.0	11	35.5	97.1	24.3	2.9	-2.9	0.0	35.5	Weak			35.5	35.5	35.5	35.5			35.5	35.5	35.5	40	47.1	47.1	97.1	141375.0	16.0	24.3	1.9	0.041	47.1	4	2.13	52
	Holmes et al. 2019	3			1.00				16	26.0	75.0	18.8	100	40	26.0	20								Strong
	Holmes et al. 2019	4		2	1.00				44	-6.0	32.0	4.8	100	30	-6.0	31	-3.2	59.1	8.9	2.9	-2.9	0.0	-3.2				-3.2	-3.2	-3.2	-3.2			-3.2	-3.2	-3.2	30	3.2	3.2	59.1	149941.0	44.0	8.9	0.4	0.112	3.2	21	2.02	18
	Holmes et al. 2019	4			1.00				44	0.3	34.0	5.1	100	30	0.3	29
	Holmes et al. 2019	4			1.00				44	-4.0	91.0	13.7	100	30	-4.0	30
				0					194
	Kitagawa et al. 2005	2			1.00				10	7.0			50	50			-14.0			1.5	-2.9	-1.4	-12.6	WN Same			-12.6	-12.6	-12.6	-12.6			-12.6	-12.6	-12.6	50	4.3
	Kitagawa et al. 2005	2			1.00				10	-15.0			50	50										WN Opp
	Kitagawa et al. 2005	2			1.00				10	-24.0			50	50										Tone Same
	Kitagawa et al. 2005	2			1.00				10	-24.0			50	50										Tone Opp
	Serino et al. 2007	1		12	0.40	0.40			16	34.0	38.7	9.7	120	30	34.0	16	34.0	38.7	9.7	3.5	-5.0	-1.5	35.5				35.5	35.5	35.5	35.5			35.5	35.5	21.3	30	27.8	27.8	38.7	22465.4	16.0	9.7	2.9	0.103	27.8	8	2.13	21
	Tajadura-Jimenez et al 2009	1			1.00				15	10.0			50	40			7.0			1.5	-5.0	-3.5	10.5				10.5	10.5	10.5	10.5			10.5	10.5	10.5	40	22.2
	Tajadura-Jimenez et al 2009	1			1.00				15	4.0			50	40
	Tajadura-Jimenez et al 2009	2			1.00				12	-2.0			50	40			-1.0			1.5	-5.0	-3.5	2.5				2.5	2.5	2.5	2.5			2.5	2.5	2.5	40	14.2
	Tajadura-Jimenez et al 2009	2			1.00				12	2.0			50	40
	Tajadura-Jimenez et al 2009	2			1.00				12	-3.0			50	40
	Tajadura-Jimenez et al 2009	2			1.00				12	-1.0			50	40
	Bassolino et al 2010	1		14	0.57	0.57			16	24.0	31.2	7.8	57	25	24.0	21	24.0	31.2	7.8	1.7	-5.0	-3.3	27.3				27.3	27.3	27.3	27.3			27.3	27.3	17.1	25	21.0	21.0	31.2	14601.6	16.0	7.8	2.7	0.128	21.0	11	2.13	17
	Bassolino et al 2010	2		13	0.57	0.57			16	18.0	22.8	5.7	57	25	18.0	24	18.0	22.8	5.7	1.7	-5.0	-3.3	21.3				21.3	21.3	21.3	21.3			21.3	21.3	11.1	25	14.9	14.9	22.8	7797.6	16.0	5.7	2.6	0.175	14.9	18	2.13	12
	Serino et al. 2011	1A		16	0.47	0.47			12	17.0	30.0	8.7	95	20	17.0	25	17.0	30.0	8.7	2.8	-5.0	-2.2	19.2				19.2	19.2	19.2	19.2			19.2	19.2	6.7	20	8.0	8.0	30.0	9900.0	12.0	8.7	0.9	0.115	8.0	19	2.20	19
	Serino et al. 2011	1B		15	0.43	0.43			18	27.0	26.7	6.3	95	20	27.0	19	27.0	26.7	6.3	2.8	-5.0	-2.2	29.2				29.2	29.2	29.2	29.2			29.2	29.2	15.7	20	17.0	17.0	26.7	12119.1	18.0	6.3	2.7	0.159	17.0	14	2.11	13
	Serino et al. 2011	2		17	0.43	0.43			10	17.0	14.2	4.5	95	20	17.0	25	17.0	14.2	4.5	2.8	-5.0	-2.2	19.2				19.2	19.2	19.2	19.2			19.2	19.2	5.7	20	7.0	7.0	14.2	1814.8	10.0	4.5	1.6	0.223	7.0	20	2.26	10
	Cimmino et al. 2013	4		18	0.50	0.50			7	22.0	8.0	3.0	95	60	22.0	22	22.0	8.0	3.0	2.8	-5.0	-2.2	24.2				24.2	24.2	24.2	24.2			24.2	24.2	12.4	60	34.4	34.4	8.0	384.0	7.0	3.0	11.4	0.331	34.4	7	2.45	7
	Canzoneri et al. 2013a	1A		19	0.60	0.60			12	33.0	15.0	4.3	95	8	33.0	17	33.0	15.0	4.3	2.8	0.0	2.8	30.2	IN/OUT			30.2	30.2	30.2	30.2			30.2	30.2	20.8	8	15.9	15.9	15.0	2475.0	12.0	4.3	3.7	0.231	15.9	17	2.20	10
	Canzoneri et al. 2013a	3		20	0.60	0.60			12	39.0	13.0	3.8	95	8	39.0	14	39.0	13.0	3.8	2.8	0.0	2.8	36.2	IN/OUT			36.2	36.2	36.2	36.2			36.2	36.2	26.8	8	21.9	21.9	13.0	1859.0	12.0	3.8	5.8	0.266	21.9	10	2.20	8
	Canzoneri et al. 2013b	2		21	0.50	0.50			20	36.0	31.0	6.9	95	8	36.0	15	36.0	31.0	6.9	2.8	0.0	2.8	33.2	IN/OUT			33.2	33.2	33.2	33.2			33.2	33.2	21.4	8	16.5	16.5	31.0	18259.0	20.0	6.9	2.4	0.144	16.5	16	2.09	15
	Canzoneri et al. 2013b	3			0.50	0.50			12	35.0			95	8			35.0			2.8	0.0	2.8	32.2	IN/OUT			32.2	32.2	32.2	32.2			32.2	32.2	20.4	8	15.5
	Teramoto et al. 2013	2			1.00				18	-3.0			60	20			-6.8			1.7	0.0	1.7	-8.5	Hand near; same side			-8.5	-8.5	-8.5	-8.5			-8.5	-8.5	-8.5	20	-7.2
	Teramoto et al. 2013	2			1.00				18	18.0			60	20										Hand far; same side
	Teramoto et al. 2013	2			1.00				18	-40.0			60	20										Hand near; opposite side
	Teramoto et al. 2013	2			1.00				18	-2.0			60	20										Hand far; opposite side
				10					341
	Canzoneri et al. 2012	1		28	0.60	0.60			17	22.0	43.0	10.4	95	8	22	22	22.0	43.0	10.4	2.8	0.0	2.8	19.2	OUT		19.2		19.2	19.2	19.2		16.0	35.2	35.2	25.8	8	20.9	20.9	43.0	29584.0	17.0	10.4	2.0	0.096	20.9	12	2.12	22
	Teneggi et al. 2013	1			0.77	0.77			18	-4.0			95	8			-4.0			2.8	0.0	2.8	-6.8	OUT		-6.8		-6.8	-6.8	-6.8			-6.8	-6.8	-12.2	8	-17.1
	Teneggi et al. 2013	2A			0.77	0.77			16	8.0			95	8			8.0			2.8	0.0	2.8	5.2	OUT		5.2		5.2	5.2	5.2		16.0	21.2	21.2	15.8	8	10.9
	Teneggi et al. 2013	2B			0.77	0.77			16	2.0			95	8			2.0			2.8	0.0	2.8	-0.8	OUT		-0.8		-0.8	-0.8	-0.8			-0.8	-0.8	-6.2	8	-11.1
	Serino et al. 2015	1			0.93	0.93			15	-13.0			100	16			-13.0			2.9	0.0	2.9	-15.9	OUT		-15.9		-15.9	-15.9	-15.9			-15.9	-15.9	-17.6	16	-18.3
	Serino et al. 2015	3			0.92	0.92			16	20.0			100	16			20.0			2.9	0.0	2.9	17.1	OUT		17.1		17.1	17.1	17.1		16.0	33.1	33.1	31.2	16	30.4
	Serino et al. 2015	4			0.93	0.93			18	4.0			100	16			4.0			2.9	0.0	2.9	1.1	OUT		1.1		1.1	1.1	1.1		16.0	17.1	17.1	15.4	16	14.7
	Noel et al. 2015a	1			0.88	0.88			18	-2.0			133	12			-2.0			3.9	0.0	3.9	-5.9	OUT		-5.9		-5.9	-5.9	-5.9			-5.9	-5.9	-8.7	12	-11.6
	Noel et al. 2015a	2			0.89	0.89			18	10.0			133	12			10.0			3.9	0.0	3.9	6.1	OUT		6.1		6.1	6.1	6.1		16.0	22.1	22.1	19.5	12	16.7
				26					152
	Canzoneri et al. 2012	1		35	0.60	0.60			17	80.0	156.0	37.8	95	8	80	3	80.0	156.0	37.8	2.8	0.0	2.8	77.2	IN	77.2			77.2	77.2	77.2	-16.0		61.2	61.2	51.8	8	46.9	46.9	156.0	389376.0	17.0	37.8	1.2	0.026	46.9	5	2.12	80
	Teneggi et al. 2013	1		38	0.77	0.77			18	69.0	74.0	17.4	95	8	69.0	7	69.0	74.0	17.4	2.8	0.0	2.8	66.2	IN	66.2			66.2	66.2	66.2	-16.0		50.2	50.2	44.8	8	39.9	39.9	74.0	93092.0	18.0	17.4	2.3	0.057	39.9	6	2.11	37
	Teneggi et al. 2013	2A		37	0.77	0.77			16	55.0	54.0	13.5	95	8	55.0	10	55.0	54.0	13.5	2.8	0.0	2.8	52.2	IN	52.2			52.2	52.2	52.2	-16.0		36.2	36.2	30.8	8	25.9	25.9	54.0	43740.0	16.0	13.5	1.9	0.074	25.9	9	2.13	29
	Teneggi et al. 2013	2B		36	0.77	0.77			16	78.0	76.0	19.0	95	8	78.0	4	78.0	76.0	19.0	2.8	0.0	2.8	75.2	IN	75.2			75.2	75.2	75.2	-16.0		59.2	59.2	53.8	8	48.9	48.9	76.0	86640.0	16.0	19.0	2.6	0.053	48.9	3	2.13	40
	Teneggi et al. 2013	3			0.77	0.77			20	100.0			95	8			100.0			2.8	0.0	2.8	97.2	IN	97.2			97.2	97.2	97.2	-16.0		81.2	81.2	75.8	8	70.9
	Maister et al. 2015	1		39	1.00				16	90.0	80.0	20.0	95	10	90.0	1	90.0	80.0	20.0	2.8	0.0	2.8	87.2	IN	87.2			87.2	87.2	87.2	-16.0		71.2	71.2	71.2	10	67.3	67.3	80.0	96000.0	16.0	20.0	3.4	0.050	67.3	1	2.13	43
	Ferri et al. 2015a	1A			0.60	0.60	1		36	67.0	112.0	18.7	95	16	67.0	8	67.0	112.0	18.7	2.8	0.0	2.8	64.2	IN; 2 removed for head movement in scanner	64.2			64.2			-16.0
	Ferri et al. 2015b	1			0.85	0.85	1		17	92.0			0	18			92.0			0.0	0.0	0.0	92.0		92.0			92.0			-16.0
	Ferri et al. 2015b	2			0.77	0.77	1		22	60.0			0	18			60.0			0.0	0.0	0.0	60.0		60.0			60.0			-16.0
	Ardizzi & Ferri 2018	1			0.60	0.60	1		36	67.0	41.0	6.8	95	18	67.0	8	67.0	41.0	6.8	2.8	0.0	2.8	64.2	IN; 5 removed for bad fit	64.2			64.2			-16.0
	Serino et al. 2015	1			0.93	0.93			15	63.0			100	16			63.0			2.9	0.0	2.9	60.1	IN	60.1			60.1	60.1	60.1	-16.0		44.1	44.1	42.4	16	41.7
	Serino et al. 2015	3			0.92	0.92			16	58.0			100	16			58.0			2.9	0.0	2.9	55.1	IN	55.1			55.1	55.1	55.1	-16.0		39.1	39.1	37.2	16	36.4
	Serino et al. 2015	4			0.93	0.93			18	58.0			100	16			58.0			2.9	0.0	2.9	55.1	IN	55.1			55.1	55.1	55.1	-16.0		39.1	39.1	37.4	16	36.7
	Serino et al. 2015	5			0.93	0.93			19	60.0			100	24			60.0			2.9	0.0	2.9	57.1	IN	57.1			57.1	57.1	57.1	-16.0		41.1	41.1	39.4	24	42.8
	Galli et al. 2015	1		42	0.89	0.89			12	16.0	25.0	7.2	200	12	16.0	27	16.0	25.0	7.2	5.8	0.0	5.8	10.2	IN	10.2			10.2	10.2	10.2	-16.0		-5.8	-5.8	-8.4	12	-11.3	-11.3	25.0	6875.0	12.0	7.2	-1.6	0.139	-11.3	22	2.20	16
	Galli et al. 2015	2		41	0.89	0.89			12	16.0	24.0	6.9	200	12	16.0	27	16.0	24.0	6.9	5.8	0.0	5.8	10.2	IN	10.2			10.2	10.2	10.2	-16.0		-5.8	-5.8	-8.4	12	-11.3	-11.3	24.0	6336.0	12.0	6.9	-1.6	0.144	-11.3	22	2.20	15
	Galli et al. 2015	3		40	0.89	0.89			12	44.0	68.0	19.6	200	12	44.0	12	44.0	68.0	19.6	5.8	0.0	5.8	38.2	IN	38.2			38.2	38.2	38.2	-16.0		22.2	22.2	19.6	12	16.7	16.7	68.0	50864.0	12.0	19.6	0.9	0.051	16.7	15	2.20	43
	Noel et al. 2015b	1		44	0.89	0.89			19	81.0	168.0	38.5	75	12	81.0	2	81.0	168.0	38.5	2.2	0.0	2.2	78.8	IN	78.8			78.8	78.8	78.8	-16.0		62.8	62.8	60.2	12	57.4	57.4	168.0	508032.0	19.0	38.5	1.5	0.026	57.4	2	2.10	81
	Noel et al. 2015b	2		43	0.89	0.89			15	43.0	78.0	20.1	75	12	43.0	13	43.0	78.0	20.1	2.2	0.0	2.2	40.8	IN	40.8			40.8	40.8	40.8	-16.0		24.8	24.8	22.2	12	19.4	19.4	78.0	85176.0	15.0	20.1	1.0	0.050	19.4	13	2.14	43
	Tonelli et al. 2019	1A			0.80	0.80	1		14	39.0			102	12			39.0			3.0	0.0	3.0	36.0	IN; 2 removed for not improving	36.0			36.0			-16.0
	Tonelli et al. 2019	1B			0.80	0.80	1		14	34.0			102	12			34.0			3.0	0.0	3.0	31.0	IN	31.0			31.0			-16.0
	Tonelli et al. 2019	1C			0.80	0.80	1		14	47.0			102	12			47.0			3.0	0.0	3.0	44.0	IN	44.0			44.0			-16.0
	Noel et al. 2015a	1			0.88	0.88			18	45.0			133	12			45.0			3.9	0.0	3.9	41.1	IN	41.1			41.1	41.1	41.1	-16.0		25.1	25.1	22.3	12	19.4
	Noel et al. 2015a	2			0.88	0.88			18	41.0			133	12			41.0			3.9	0.0	3.9	37.1	IN	37.1			37.1	37.1	37.1	-16.0		21.1	21.1	18.3	12	15.4
	Serino et al. 2015	2			0.94	0.94			16	38.0			200	12			38.0			5.8	0.0	5.8	32.2	IN: Head/chest	32.2			32.2	32.2	32.2	-16.0		16.2	16.2	14.8	12	11.9
	Serino et al. 2015	6			0.90	0.90			15	35.0			200	16			22.5			5.8	0.0	5.8	16.7	IN: Congruent	16.7			16.7	16.7	16.7	-16.0		0.7	0.7	-1.7	16	-2.5
	Serino et al. 2015	6			0.90	0.90			15	10.0			200	16
	Hobeika et al. 2018	1			0.92	0.92			49	70.0			115	10			70.0			3.4	0.0	3.4	66.6	IN	66.6			66.6	66.6	66.6	-16.0		50.6	50.6	48.7	10	44.8
	Ferri et al. 2015a	1B			0.60	0.60	1		36	76.0	69.0	11.5	0	12	76.0	6	76.0	69.0	11.5	0.0	0.0	0.0	76.0	IN	76.0			76.0			-16.0
	Pfeiffer et al. 2018	1			0.91	0.91			16	43.0			100	20			43.0			2.9	0.0	2.9	40.1	IN	40.1			40.1	40.1	40.1	-16.0		24.1	24.1	22.0	20	23.3
	Pfeiffer et al. 2018	3			0.91	0.91			14	61.0			100	20			57.0			2.9	0.0	2.9	54.1	IN, Congruent	54.1			54.1	54.1	54.1	-16.0		38.1	38.1	36.0	20	37.3
	Pfeiffer et al. 2018	3			0.91	0.91			14	53.0			100	20										IN, Incongruent
				33					605
				min	0.40	0.40			7.00	73.0																								-15.92	-17.6		-18.3		Sum(VAR)	1778706.44	16.04
				max	1.00	0.94			341.00																									81.23	75.8		70.9		Sum(N)-k	346.00
				mean	0.82	0.75			26.04																									25.59	20.8		20.8		SD(p)	71.70
				ms	-0.123	48
					0.225

## Sheet: Trim-and-fill1_Raw
			Removals											TRIM-AND-FILL ANALYSIS		1	TRIM-AND-FILL ANALYSIS		2	TRIM-AND-FILL ANALYSIS		3
														Meta-Effect	35.4	4.5	Meta-Effect	32.8	4.4	Meta-Effect	31.0	4.3														31.0	Imputed studies
Study	MD	SE	1	2	3	4	5	6	7	8	9	10	11	D-MD(1)	Abs(1)	Rank(1)	D-MD(2)	Abs(2)	Rank(2)	D-MD(3)	Abs(3)	Rank(3)
Maister et al. 2015	90.0	20.0	1											54.6	54.6	33																					Maister et al. 2015 imputed	-28.0	20.0
Noel et al. 2015b	81.0	38.5	1											45.6	45.6	31																					Noel et al. 2015b imputed	-19.0	38.5
Noel et al. 2015b	81.0	38.5	1											45.6	45.6	31																					Noel et al. 2015b imputed	-19.0	38.5
Canzoneri et al. 2012	80.0	37.8		1										44.6	44.6	30	47.2	47.2	30																		Canzoneri et al. 2012 imputed	-18.0	37.8
Teneggi et al. 2013	78.0	19.0		1										42.6	42.6	29	45.2	45.2	29																		Teneggi et al. 2013 imputed	-16.0	19.0
Holmes et al. 2019	77.0	22.8			1									41.6	41.6	28	44.2	44.2	28	46.0	46.0	28
Teneggi et al. 2013	69.0	17.4				1								33.6	33.6	23	36.2	36.2	24	38.0	38.0	26
Ferri et al. 2015a	76.0	11.5				1								40.6	40.6	26	43.2	43.2	27	45.0	45.0	27
Ferri et al. 2015a	67.0	18.7					1							31.6	31.6	21	34.2	34.2	22	36.0	36.0	23
Ardizzi & Ferri 2018	67.0	6.8					1							31.6	31.6	21	34.2	34.2	22	36.0	36.0	23
Teneggi et al. 2013	55.0	13.5						1						19.6	19.6	20	22.2	22.2	20	24.0	24.0	20
Holmes et al. 2019	45.0	28.8						1						9.6	9.6	11	12.2	12.2	14	14.0	14.0	17
Galli et al. 2015	44.0	19.6							1					8.6	8.6	9	11.2	11.2	13	13.0	13.0	14
Noel et al. 2015b	43.0	20.1							1					7.6	7.6	6	10.2	10.2	9	12.0	12.0	11
Noel et al. 2015b	43.0	20.1							1					7.6	7.6	6	10.2	10.2	9	12.0	12.0	11
Canzoneri et al. 2013a	39.0	3.8								1				3.6	3.6	4	6.2	6.2	6	8.0	8.0	8
Canzoneri et al. 2013b	36.0	6.9									1			0.6	0.6	1	3.2	3.2	3	5.0	5.0	6
Serino et al. 2007	34.0	9.7												-1.4	1.4	2	1.2	1.2	2	3.0	3.0	3
Canzoneri et al. 2013a	33.0	4.3												-2.4	2.4	3	0.2	0.2	1	2.0	2.0	1
Holmes et al. 2019	28.0	32.9												-7.4	7.4	5	-4.8	4.8	4	-3.0	3.0	2
Serino et al. 2011	27.0	6.3												-8.4	8.4	8	-5.8	5.8	5	-4.0	4.0	4
Holmes et al. 2019	26.0	18.8												-9.4	9.4	10	-6.8	6.8	7	-5.0	5.0	5
Bassolino et al 2010	24.0	7.8												-11.4	11.4	12	-8.8	8.8	8	-7.0	7.0	7
Cimmino et al. 2013	22.0	3.0												-13.4	13.4	13	-10.8	10.8	11	-9.0	9.0	9
Canzoneri et al. 2012	22.0	10.4												-13.4	13.4	13	-10.8	10.8	11	-9.0	9.0	9
Bassolino et al 2010	18.0	5.7												-17.4	17.4	15	-14.8	14.8	15	-13.0	13.0	13
Serino et al. 2011	17.0	8.7												-18.4	18.4	16	-15.8	15.8	16	-14.0	14.0	15
Serino et al. 2011	17.0	4.5												-18.4	18.4	16	-15.8	15.8	16	-14.0	14.0	15
Galli et al. 2015	16.0	7.2												-19.4	19.4	18	-16.8	16.8	18	-15.0	15.0	18
Galli et al. 2015	16.0	6.9												-19.4	19.4	18	-16.8	16.8	18	-15.0	15.0	18
Holmes et al. 2019	0.3	5.1												-35.1	35.1	24	-32.5	32.5	21	-30.7	30.7	21
Holmes et al. 2019	-4.0	13.7												-39.4	39.4	25	-36.8	36.8	25	-35.0	35.0	22
Holmes et al. 2019	-6.0	4.8												-41.4	41.4	27	-38.8	38.8	26	-37.0	37.0	25
															Trim-and-Fill			Trim-and-Fill			Trim-and-Fill
		33													Iteration 1			Iteration 2			Iteration 3
														Ranks:	positive	negative	Ranks:	positive	negative	Ranks:	positive	negative
															1	2		1	4		1	2
															4	3		2	5		3	4
															6	5		3	7		6	5
															6	8		6	8		8	7
															9	10		9	11		11	9
															11	12		9	11		11	9
															20	13		13	15		14	13
															21	13		14	16		17	15
															21	15		20	16		20	15
															23	16		22	18		23	18
															26	16		22	18		23	18
															28	18		24	21		26	21
															29	18		27	25		27	22
															30	24		28	26		28	25
															31	25		29
															31	27		30
															33
														RIGHT-MOST RUN OF RANKS			RIGHT-MOST RUN OF RANKS			RIGHT-MOST RUN OF RANKS
														6			4			3
															17	16		16	14		14	14
														n	33		n	30		n	28
														Sum of ranks	330.0		Sum of ranks	259.0		Sum of ranks	218.0
														4Tn	1320.0		4Tn	1036.0		4Tn	872.0
														n(n+1)	1122.0		n(n+1)	930.0		n(n+1)	812.0
														2n+1	67.0		2n+1	61.0		2n+1	57.0
														L0	3.0		L0	1.7		L0	1.1
														2n^2	2178.0		2n^2	1800.0		2n^2	1568.0
														Q0	3.2		Q0	1.9		Q0	1.1
														R0	5.0		R0	3.0		R0	2.0
														Median	3		Median	2		Median	1																Median
																							Was oscillating, so stopped at 3

## Sheet: Trim-and-fill2_Pooled
			Removals											TRIM-AND-FILL ANALYSIS		1	TRIM-AND-FILL ANALYSIS		2	TRIM-AND-FILL ANALYSIS		3	TRIM-AND-FILL ANALYSIS		4	TRIM-AND-FILL ANALYSIS		5	TRIM-AND-FILL ANALYSIS		6	TRIM-AND-FILL ANALYSIS		7	TRIM-AND-FILL ANALYSIS		8
														Meta-Effect	37.7	4.5	Meta-Effect	35.0	4.3	Meta-Effect	33.6	4.3	Meta-Effect	32.6	4.2	Meta-Effect			Meta-Effect			Meta-Effect			Meta-Effect	32.6		Imputed studies
Study	MD	SE	1	2	3	4	5	6	7	8	9	10	11	D-MD(1)	Abs(1)	Rank(1)	D-MD(2)	Abs(2)	Rank(2)	D-MD(3)	Abs(3)	Rank(3)	D-MD(4)	Abs(4)	Rank(4)	D-MD(5)	Abs(5)	Rank(5)	D-MD(6)	Abs(6)	Rank(6)	D-MD(7)	Abs(7)	Rank(7)	D-MD(8)	Abs(8)	Rank(8)
Canzoneri et al. 2012	80.0	37.8	1											42.3	42.3	21																						Canzoneri et al. 2012 imputed	-14.8	37.8
Maister et al. 2015	90.0	20.0	1											52.3	52.3	28																						Maister et al. 2015 imputed	-24.8	20.0
Noel et al. 2015b	81.0	38.5	1											43.3	43.3	27																						Noel et al. 2015b imputed	-15.8	38.5
Teneggi et al. 2013	78.0	19.0		1										40.3	40.3	24	43.0	43.0	25																			Teneggi et al. 2013 imputed	-12.8	19.0
Holmes et al. 2019	77.0	22.8			1									39.3	39.3	23	42.0	42.0	24	43.4	43.4	24																Holmes et al. 2019 imputed	-11.8	22.8
Holmes et al. 2019	28.0	32.9												-9.7	9.7	8	-7.0	7.0	6	-5.6	5.6	6	-4.6	4.6	5
Holmes et al. 2019	35.5	24.3												-2.2	2.2	3	0.5	0.5	1	1.9	1.9	3	2.9	2.9	3
Holmes et al. 2019	-3.2	8.9												-40.9	40.9	25	-38.2	38.2	22	-36.9	36.9	22	-35.8	35.8	21
Serino et al. 2007	34.0	9.7												-3.7	3.7	4	-1.0	1.0	2	0.4	0.4	1	1.4	1.4	2
Bassolino et al 2010	24.0	7.8												-13.7	13.7	10	-11.0	11.0	10	-9.6	9.6	9	-8.6	8.6	8
Bassolino et al 2010	18.0	5.7												-19.7	19.7	14	-17.0	17.0	13	-15.6	15.6	13	-14.6	14.6	13
Serino et al. 2011	17.0	8.7												-20.7	20.7	15	-18.0	18.0	14	-16.6	16.6	14	-15.6	15.6	14
Serino et al. 2011	27.0	6.3												-10.7	10.7	9	-8.0	8.0	7	-6.6	6.6	7	-5.6	5.6	6
Serino et al. 2011	17.0	4.5												-20.7	20.7	15	-18.0	18.0	14	-16.6	16.6	14	-15.6	15.6	14
Cimmino et al. 2013	22.0	3.0												-15.7	15.7	11	-13.0	13.0	11	-11.6	11.6	11	-10.6	10.6	10
Canzoneri et al. 2013a	33.0	4.3												-4.7	4.7	5	-2.0	2.0	4	-0.6	0.6	2	0.4	0.4	1
Canzoneri et al. 2013a	39.0	3.8												1.3	1.3	1	4.0	4.0	5	5.4	5.4	5	6.4	6.4	7
Canzoneri et al. 2013b	36.0	6.9												-1.7	1.7	2	1.0	1.0	3	2.4	2.4	4	3.4	3.4	4
Canzoneri et al. 2012	22.0	10.4												-15.7	15.7	11	-13.0	13.0	11	-11.6	11.6	11	-10.6	10.6	10
Teneggi et al. 2013	69.0	17.4												31.3	31.3	21	34.0	34.0	21	35.4	35.4	21	36.4	36.4	22
Teneggi et al. 2013	55.0	13.5												17.3	17.3	13	20.0	20.0	18	21.4	21.4	18	22.4	22.4	18
Ferri et al. 2015a	67.0	18.7												29.3	29.3	19	32.0	32.0	19	33.4	33.4	19	34.4	34.4	19
Ardizzi & Ferri 2018	67.0	6.8												29.3	29.3	19	32.0	32.0	19	33.4	33.4	19	34.4	34.4	19
Galli et al. 2015	16.0	7.2												-21.7	21.7	17	-19.0	19.0	16	-17.6	17.6	16	-16.6	16.6	16
Galli et al. 2015	16.0	6.9												-21.7	21.7	17	-19.0	19.0	16	-17.6	17.6	16	-16.6	16.6	16
Galli et al. 2015	44.0	19.6												6.3	6.3	7	9.0	9.0	9	10.4	10.4	10	11.4	11.4	12
Noel et al. 2015b	43.0	20.1												5.3	5.3	6	8.0	8.0	8	9.4	9.4	8	10.4	10.4	9
Ferri et al. 2015a	76.0	11.5												38.3	38.3	22	41.0	41.0	23	42.4	42.4	23	43.4	43.4	23
															Trim-and-Fill			Trim-and-Fill			Trim-and-Fill			Trim-and-Fill			Trim-and-Fill			Trim-and-Fill			Trim-and-Fill			Trim-and-Fill
															Iteration 1			Iteration 2			Iteration 3			Iteration 4			Iteration 5			Iteration 6			Iteration 7			Iteration 8
														Ranks:	positive	negative	Ranks:	positive	negative	Ranks:	positive	negative	Ranks:	positive	negative	Ranks:	positive	negative	Ranks:	positive	negative	Ranks:	positive	negative	Ranks:	positive	negative
															1	2		1	2		1	2		1	5
															6	3		3	4		3	6		2	6
															7	4		5	6		4	7		3	8
															13	5		8	7		5	9		4	10
															19	8		9	10		8	11		7	10
															19	9		18	11		10	13		9	13
															21	10		19	11		18	14		12	14
															22	11		19	13		19	14		18	14
															23	11		21	14		19	16		19	16
															24	14		23	14		21	16		19	16
															26	15		24	16		23	22		22	21
															27	15		25	16		24			23
															28	17			22
																17
																25
														RIGHT-MOST RUN OF RANKS			RIGHT-MOST RUN OF RANKS			RIGHT-MOST RUN OF RANKS			RIGHT-MOST RUN OF RANKS			RIGHT-MOST RUN OF RANKS			RIGHT-MOST RUN OF RANKS			RIGHT-MOST RUN OF RANKS			RIGHT-MOST RUN OF RANKS
														3			3			2			2
															13	15		12	13		12	11		12	11		0	0		0	0		0	0		0	0
														n	28		n	25		n	23		n	23		n	0		n	0		n	0		n	0
														Sum of ranks	236.0		Sum of ranks	175.0		Sum of ranks	155.0		Sum of ranks	139.0		Sum of ranks	0.0		Sum of ranks	0.0		Sum of ranks	0.0		Sum of ranks	0.0
														4Tn	944.0		4Tn	700.0		4Tn	620.0		4Tn	556.0		4Tn	0.0		4Tn	0.0		4Tn	0.0		4Tn	0.0
														n(n+1)	812.0		n(n+1)	650.0		n(n+1)	552.0		n(n+1)	552.0		n(n+1)	0.0		n(n+1)	0.0		n(n+1)	0.0		n(n+1)	0.0
														2n+1	57.0		2n+1	51.0		2n+1	47.0		2n+1	47.0		2n+1	1.0		2n+1	1.0		2n+1	1.0		2n+1	1.0
														L0	2.3		L0	1.0		L0	1.4		L0	0.1		L0	0.00		L0	0.00		L0	0.00		L0	0.00
														2n^2	1568.0		2n^2	1250.0		2n^2	1058.0		2n^2	1058.0		2n^2	0.0		2n^2	0.0		2n^2	0.0		2n^2	0.0
														Q0	2.52		Q0	1.0		Q0	1.6		Q0	0.1		Q0	-1.0		Q0	-1.0		Q0	-1.0		Q0	-1.0
														R0	2.0		R0	2.0		R0	1.0		R0	1.0		R0	-1.0		R0	-1.0		R0	-1.0		R0	-1.0
														Median	3		Median	1		Median	1		Median	0		Median			Median			Median			Median			Median	5

## Sheet: Trim-and-fill3_SOUND
			Removals											TRIM-AND-FILL ANALYSIS		1	TRIM-AND-FILL ANALYSIS		2	TRIM-AND-FILL ANALYSIS		3	TRIM-AND-FILL ANALYSIS		4	TRIM-AND-FILL ANALYSIS		5	TRIM-AND-FILL ANALYSIS		6	TRIM-AND-FILL ANALYSIS		7	TRIM-AND-FILL ANALYSIS		8
														Meta-Effect	36.4	4.4	Meta-Effect	34.3	4.2	Meta-Effect	32.8	4.2	Meta-Effect			Meta-Effect			Meta-Effect			Meta-Effect			Meta-Effect	32.8		Imputed studies
Study	MD	SE	1	2	3	4	5	6	7	8	9	10	11	D-MD(1)	Abs(1)	Rank(1)	D-MD(2)	Abs(2)	Rank(2)	D-MD(3)	Abs(3)	Rank(3)	D-MD(4)	Abs(4)	Rank(4)	D-MD(5)	Abs(5)	Rank(5)	D-MD(6)	Abs(6)	Rank(6)	D-MD(7)	Abs(7)	Rank(7)	D-MD(8)	Abs(8)	Rank(8)
Maister et al. 2015	87.2	20.0	1											50.8	50.8	28																						Maister et al. 2015 imputed	-21.6	20.0
Noel et al. 2015b	78.8	38.5	1											42.4	42.4	27																						Noel et al. 2015b imputed	-13.2	38.5
Canzoneri et al. 2012	77.2	37.8		1										40.8	40.8	21	42.9	42.9	26																			Canzoneri et al. 2012 imputed	-11.6	37.8
Holmes et al. 2019	77.0	22.8		1										40.6	40.6	25	42.7	42.7	25																			Holmes et al. 2019 imputed	-11.3	22.8
Ferri et al. 2015a	76.0	11.5												39.6	39.6	23	41.7	41.7	24	43.2	43.2	24	76.0	76.0	24
Teneggi et al. 2013	75.2	19.0												38.8	38.8	22	40.9	40.9	23	42.4	42.4	23	75.2	75.2	23
Teneggi et al. 2013	66.2	17.4												29.8	29.8	21	31.9	31.9	21	33.4	33.4	21	66.2	66.2	22
Ferri et al. 2015a	64.2	18.7												27.8	27.8	19	29.9	29.9	19	31.4	31.4	19	64.2	64.2	20
Ardizzi & Ferri 2018	64.2	6.8												27.8	27.8	19	29.9	29.9	19	31.4	31.4	19	64.2	64.2	20
Teneggi et al. 2013	52.2	13.5												15.8	15.8	13	17.9	17.9	16	19.4	19.4	16	52.2	52.2	19
Noel et al. 2015b	40.8	20.1												4.4	4.4	6	6.5	6.5	9	8.0	8.0	10	40.8	40.8	18
Galli et al. 2015	38.2	19.6												1.8	1.8	4	3.8	3.8	5	5.3	5.3	8	38.2	38.2	17
Canzoneri et al. 2013a	36.2	3.8												-0.2	0.2	1	1.9	1.9	4	3.4	3.4	5	36.2	36.2	16
Serino et al. 2007	35.5	9.7												-0.9	0.9	2	1.2	1.2	3	2.7	2.7	4	35.5	35.5	15
Holmes et al. 2019	35.5	24.3												-0.9	0.9	3	1.2	1.2	2	2.7	2.7	3	35.5	35.5	14
Canzoneri et al. 2013b	33.2	6.9												-3.2	3.2	5	-1.1	1.1	1	0.4	0.4	1	33.2	33.2	13
Canzoneri et al. 2013a	30.2	4.3												-6.2	6.2	7	-4.1	4.1	6	-2.6	2.6	2	30.2	30.2	12
Serino et al. 2011	29.2	6.3												-7.2	7.2	8	-5.1	5.1	7	-3.6	3.6	6	29.2	29.2	11
Holmes et al. 2019	28.0	32.9												-8.4	8.4	9	-6.3	6.3	8	-4.8	4.8	7	28.0	28.0	10
Bassolino et al 2010	27.3	7.8												-9.1	9.1	10	-7.0	7.0	10	-5.5	5.5	9	27.3	27.3	9
Cimmino et al. 2013	24.2	3.0												-12.2	12.2	11	-10.1	10.1	11	-8.6	8.6	11	24.2	24.2	8
Bassolino et al 2010	21.3	5.7												-15.1	15.1	12	-13.0	13.0	12	-11.5	11.5	12	21.3	21.3	7
Serino et al. 2011	19.2	8.7												-17.2	17.2	14	-15.1	15.1	13	-13.6	13.6	13	19.2	19.2	4
Serino et al. 2011	19.2	4.5												-17.2	17.2	14	-15.1	15.1	13	-13.6	13.6	13	19.2	19.2	4
Canzoneri et al. 2012	19.2	10.4												-17.2	17.2	14	-15.1	15.1	13	-13.6	13.6	13	19.2	19.2	4
Galli et al. 2015	10.2	7.2												-26.2	26.2	17	-24.2	24.2	17	-22.7	22.7	17	10.2	10.2	2
Galli et al. 2015	10.2	6.9												-26.2	26.2	17	-24.2	24.2	17	-22.7	22.7	17	10.2	10.2	2
Holmes et al. 2019	-3.2	8.9												-39.6	39.6	24	-37.6	37.6	22	-36.1	36.1	22	-3.2	3.2	1
															Trim-and-Fill			Trim-and-Fill			Trim-and-Fill			Trim-and-Fill			Trim-and-Fill			Trim-and-Fill			Trim-and-Fill			Trim-and-Fill
															Iteration 1			Iteration 2			Iteration 3			Iteration 4			Iteration 5			Iteration 6			Iteration 7			Iteration 8
														Ranks:	positive	negative	Ranks:	positive	negative	Ranks:	positive	negative	Ranks:	positive	negative	Ranks:	positive	negative	Ranks:	positive	negative	Ranks:	positive	negative	Ranks:	positive	negative
															4	1		2	1		1	2
															6	2		3	6		3	6
															13	3		4	7		4	7
															19	5		5	8		5	9
															19	7		9	10		8	11
															21	8		16	11		10	12
															21	9		19	12		16	13
															22	10		19	13		19	13
															23	11		21	13		19	13
															25	12		23	13		21	17
															27	14		24	17		23	17
															28	14		25	17		24	22
																14		26	22
																17
																17
																24
														RIGHT-MOST RUN OF RANKS			RIGHT-MOST RUN OF RANKS			RIGHT-MOST RUN OF RANKS			RIGHT-MOST RUN OF RANKS			RIGHT-MOST RUN OF RANKS			RIGHT-MOST RUN OF RANKS			RIGHT-MOST RUN OF RANKS			RIGHT-MOST RUN OF RANKS
														3			4			2
															12	16		13	13		12	12		0	0		0	0		0	0		0	0		0	0
														n	28		n	26		n	24		n	0		n	0		n	0		n	0		n	0
														Sum of ranks	228.0		Sum of ranks	196.0		Sum of ranks	153.0		Sum of ranks	0.0		Sum of ranks	0.0		Sum of ranks	0.0		Sum of ranks	0.0		Sum of ranks	0.0
														4Tn	912.0		4Tn	784.0		4Tn	612.0		4Tn	0.0		4Tn	0.0		4Tn	0.0		4Tn	0.0		4Tn	0.0
														n(n+1)	812.0		n(n+1)	702.0		n(n+1)	600.0		n(n+1)	0.0		n(n+1)	0.0		n(n+1)	0.0		n(n+1)	0.0		n(n+1)	0.0
														2n+1	57.0		2n+1	53.0		2n+1	49.0		2n+1	1.0		2n+1	1.0		2n+1	1.0		2n+1	1.0		2n+1	1.0
														L0	1.8		L0	1.5		L0	0.2		L0	0.0		L0	0.00		L0	0.00		L0	0.00		L0	0.00
														2n^2	1568.0		2n^2	1352.0		2n^2	1152.0		2n^2	0.0		2n^2	0.0		2n^2	0.0		2n^2	0.0		2n^2	0.0
														Q0	1.88		Q0	1.7		Q0	0.3		Q0	-1.0		Q0	-1.0		Q0	-1.0		Q0	-1.0		Q0	-1.0
														R0	2.0		R0	3.0		R0	1.0		R0	-1.0		R0	-1.0		R0	-1.0		R0	-1.0		R0	-1.0
														Median	2		Median	2		Median	0		Median			Median			Median			Median			Median			Median	4

## Sheet: Trim-and-fill4_BiasFailed
			Removals											TRIM-AND-FILL ANALYSIS		1	TRIM-AND-FILL ANALYSIS		2	TRIM-AND-FILL ANALYSIS		3	TRIM-AND-FILL ANALYSIS		4	TRIM-AND-FILL ANALYSIS		5	TRIM-AND-FILL ANALYSIS		6	TRIM-AND-FILL ANALYSIS		7	TRIM-AND-FILL ANALYSIS		8
														Meta-Effect	29.2	3.5	Meta-Effect	26.6	3.0	Meta-Effect	24.6	2.7	Meta-Effect	23.5	2.7	Meta-Effect	23.3	2.7	Meta-Effect	22.0	2.5	Meta-Effect	21.3	2.6	Meta-Effect	21.1	2.6	11 Imputed studies
Study	MD	SE	1	2	3	4	5	6	7	8	9	10	11	D-MD(1)	Abs(1)	Rank(1)	D-MD(2)	Abs(2)	Rank(2)	D-MD(3)	Abs(3)	Rank(3)	D-MD(4)	Abs(4)	Rank(4)	D-MD(5)	Abs(5)	Rank(5)	D-MD(6)	Abs(6)	Rank(6)	D-MD(7)	Abs(7)	Rank(7)	D-MD(8)	Abs(8)	Rank(8)
Canzoneri et al. 2012	77.2	37.8	1											48.0	48.0	21																						Canzoneri et al. 2012 imputed	-34.9	37.8
Maister et al. 2015	87.2	20.0	1											58.0	58.0	23																						Maister et al. 2015 imputed	-44.9	20.0
Noel et al. 2015b	78.8	38.5	1											49.6	49.6	22																						Noel et al. 2015b imputed	-36.5	38.5
Teneggi et al. 2013	66.2	17.4		1										37.0	37.0	19	39.6	39.6	19																			Teneggi et al. 2013 imputed	-23.9	17.4
Teneggi et al. 2013	75.2	19.0		1										46.0	46.0	20	48.6	48.6	20																			Teneggi et al. 2013 imputed	-32.9	19.0
Noel et al. 2015b	40.8	20.1			1									11.6	11.6	14	14.2	14.2	14	16.2	16.2	16																Noel et al. 2015b imputed	1.5	20.1
Teneggi et al. 2013	52.2	13.5			1									23.0	23.0	17	25.6	25.6	17	27.7	27.7	17																Teneggi et al. 2013 imputed	-9.9	13.5
Galli et al. 2015	38.2	19.6				1								8.9	8.9	10	11.6	11.6	13	13.6	13.6	13	14.7	14.7	15													Galli et al. 2015 imputed	4.1	19.6
Canzoneri et al. 2013a	36.2	3.8					1							7.0	7.0	8	9.6	9.6	12	11.7	11.7	12	12.7	12.7	12	13.0	13.0	12										Canzoneri et al. 2013a imputed	6.1	3.8
Serino et al. 2007	35.5	9.7						1						6.3	6.3	7	8.9	8.9	11	10.9	10.9	11	12.0	12.0	11	12.2	12.2	11	13.5	13.5	13							Serino et al. 2007 imputed	6.8	9.7
Holmes et al. 2019	35.5	24.3							1					6.2	6.2	6	8.9	8.9	10	10.9	10.9	10	12.0	12.0	10	12.2	12.2	10	13.5	13.5	12	14.2	14.2	12				Holmes et al. 2019 imputed	6.8	24.3
Bassolino et al 2010	27.3	7.8												-1.9	1.9	3	0.8	0.8	1	2.8	2.8	2	3.8	3.8	3	4.1	4.1	6	5.4	5.4	6	6.0	6.0	6	6.2	6.2	6
Bassolino et al 2010	21.3	5.7												-7.9	7.9	9	-5.2	5.2	5	-3.2	3.2	3	-2.2	2.2	2	-1.9	1.9	2	-0.6	0.6	1	0.0	0.0	1	0.2	0.2	1
Canzoneri et al. 2012	19.2	10.4												-10.0	10.0	11	-7.4	7.4	7	-5.3	5.3	5	-4.3	4.3	4	-4.0	4.0	3	-2.8	2.8	3	-2.1	2.1	2	-1.9	1.9	2
Canzoneri et al. 2013a	30.2	4.3												1.0	1.0	2	3.6	3.6	4	5.7	5.7	8	6.7	6.7	8	7.0	7.0	8	8.2	8.2	8	8.9	8.9	8	9.1	9.1	8
Canzoneri et al. 2013b	33.2	6.9												4.0	4.0	4	6.6	6.6	6	8.7	8.7	9	9.7	9.7	9	10.0	10.0	9	11.2	11.2	9	11.9	11.9	11	12.1	12.1	11
Cimmino et al. 2013	24.2	3.0												-5.0	5.0	5	-2.4	2.4	2	-0.3	0.3	1	0.7	0.7	1	1.0	1.0	1	2.2	2.2	2	2.9	2.9	5	3.1	3.1	5
Galli et al. 2015	10.2	7.2												-19.1	19.1	15	-16.4	16.4	15	-14.4	14.4	14	-13.3	13.3	13	-13.1	13.1	13	-11.8	11.8	10	-11.1	11.1	9	-11.0	11.0	9
Galli et al. 2015	10.2	6.9												-19.1	19.1	15	-16.4	16.4	15	-14.4	14.4	14	-13.3	13.3	13	-13.1	13.1	13	-11.8	11.8	10	-11.1	11.1	9	-11.0	11.0	9
Holmes et al. 2019	-3.2	8.9												-32.5	32.5	18	-29.8	29.8	18	-27.8	27.8	18	-26.8	26.8	16	-26.5	26.5	15	-25.2	25.2	14	-24.6	24.6	13	-24.4	24.4	12
Serino et al. 2011	19.2	8.7												-10.0	10.0	11	-7.4	7.4	7	-5.3	5.3	5	-4.3	4.3	4	-4.0	4.0	3	-2.8	2.8	3	-2.1	2.1	2	-1.9	1.9	2
Serino et al. 2011	29.2	6.3												0.0	0.0	1	2.6	2.6	3	4.7	4.7	4	5.7	5.7	7	6.0	6.0	7	7.2	7.2	7	7.9	7.9	7	8.1	8.1	7
Serino et al. 2011	19.2	4.5												-10.0	10.0	11	-7.4	7.4	7	-5.3	5.3	5	-4.3	4.3	4	-4.0	4.0	3	-2.8	2.8	3	-2.1	2.1	2	-1.9	1.9	2
															Trim-and-Fill			Trim-and-Fill			Trim-and-Fill			Trim-and-Fill			Trim-and-Fill			Trim-and-Fill			Trim-and-Fill			Trim-and-Fill
															Iteration 1			Iteration 2			Iteration 3			Iteration 4			Iteration 5			Iteration 6			Iteration 7			Iteration 8
														Ranks:	positive	negative	Ranks:	positive	negative	Ranks:	positive	negative	Ranks:	positive	negative	Ranks:	positive	negative	Ranks:	positive	negative	Ranks:	positive	negative	Ranks:	positive	negative
															2	1		1	2		2	1		1	2		1	2		2	1		1	2		1	2
															4	3		3	5		4	3		3	4		6	3		6	3		5	2		5	2
															6	5		4	7		8	5		7	4		7	3		7	3		6	2		6	2
															7	9		6	7		9	5		8	4		8	3		8	3		7	9		7	9
															8	11		10	7		10	5		9	13		9	13		9	10		8	9		8	9
															10	11		11	15		11	14		10	13		10	13		12	10		11	13		11	12
															14	11		12	15		12	14		11	16		11	15		13	14		12
															17	15		13	18		13	18		12			12
															19	15		14			16			15
															20	18		17			17
															21			19
															22			20
															23
														RIGHT-MOST RUN OF RANKS			RIGHT-MOST RUN OF RANKS			RIGHT-MOST RUN OF RANKS			RIGHT-MOST RUN OF RANKS			RIGHT-MOST RUN OF RANKS			RIGHT-MOST RUN OF RANKS			RIGHT-MOST RUN OF RANKS			RIGHT-MOST RUN OF RANKS
														5			2			0			0			0			0			0			0
															13	10		12	8		10	8		9	7		8	7		7	7		7	6		6	6
														n	23		n	20		n	18		n	16		n	15		n	14		n	13		n	12
														Sum of ranks	173.0		Sum of ranks	130.0		Sum of ranks	102.0		Sum of ranks	76.0		Sum of ranks	64.0		Sum of ranks	57.0		Sum of ranks	50.0		Sum of ranks	38.0
														4Tn	692.0		4Tn	520.0		4Tn	408.0		4Tn	304.0		4Tn	256.0		4Tn	228.0		4Tn	200.0		4Tn	152.0
														n(n+1)	552.0		n(n+1)	420.0		n(n+1)	342.0		n(n+1)	272.0		n(n+1)	240.0		n(n+1)	210.0		n(n+1)	182.0		n(n+1)	156.0
														2n+1	47.0		2n+1	41.0		2n+1	37.0		2n+1	33.0		2n+1	31.0		2n+1	29.0		2n+1	27.0		2n+1	25.0
														L0	3.0		L0	2.4		L0	1.8		L0	1.0		L0	0.52		L0	0.62		L0	0.67		L0	-0.16
														2n^2	1058.0		2n^2	800.0		2n^2	648.0		2n^2	512.0		2n^2	450.0		2n^2	392.0		2n^2	338.0		2n^2	288.0
														Q0	3.4		Q0	2.8		Q0	2.0		Q0	1.1		Q0	0.6		Q0	0.7		Q0	0.7		Q0	-0.2
														R0	4.0		R0	1.0		R0	-1.0		R0	-1.0		R0	-1.0		R0	-1.0		R0	-1.0		R0	-1.0
														Median	3		Median	2		Median	2		Median	1		Median	1		Median	1		Median	1		Median	0		Median

## Sheet: Trim-and-fill5_Expectancy
			Removals											TRIM-AND-FILL ANALYSIS		1	TRIM-AND-FILL ANALYSIS		2	TRIM-AND-FILL ANALYSIS		3	TRIM-AND-FILL ANALYSIS		4	TRIM-AND-FILL ANALYSIS		5	TRIM-AND-FILL ANALYSIS		6	TRIM-AND-FILL ANALYSIS		7	TRIM-AND-FILL ANALYSIS		8
														Meta-Effect	25.7	3.7	Meta-Effect	23.0	3.5	Meta-Effect	19.5	3.8	Meta-Effect	18.2	4.0	Meta-Effect	16.8	4.2	Meta-Effect	15.2	4.4	Meta-Effect			Meta-Effect	15.2		12 Imputed studies
Study	MD	SE	1	2	3	4	5	6	7	8	9	10	11	D-MD(1)	Abs(1)	Rank(1)	D-MD(2)	Abs(2)	Rank(2)	D-MD(3)	Abs(3)	Rank(3)	D-MD(4)	Abs(4)	Rank(4)	D-MD(5)	Abs(5)	Rank(5)	D-MD(6)	Abs(6)	Rank(6)	D-MD(7)	Abs(7)	Rank(7)	D-MD(8)	Abs(8)	Rank(8)
Canzoneri et al. 2012	61.2	37.8	1											35.5	35.5	21																						Canzoneri et al. 2012 imputed	-30.8	37.8
Maister et al. 2015	71.2	20.0	1											45.5	45.5	23																						Maister et al. 2015 imputed	-40.8	20.0
Noel et al. 2015b	62.8	38.5	1											37.1	37.1	22																						Noel et al. 2015b imputed	-32.4	38.5
Teneggi et al. 2013	59.2	19.0	1											33.5	33.5	20																						Teneggi et al. 2013 imputed	-28.8	19.0
Teneggi et al. 2013	50.2	17.4		1										24.5	24.5	16	27.2	27.2	17																			Teneggi et al. 2013 imputed	-19.8	17.4
Teneggi et al. 2013	36.2	13.5		1										10.5	10.5	14	13.2	13.2	14																			Teneggi et al. 2013 imputed	-5.8	13.5
Canzoneri et al. 2013a	36.2	3.8		1										10.5	10.5	14	13.2	13.2	14																			Canzoneri et al. 2013a imputed	-5.8	3.8
Serino et al. 2007	35.5	9.7		1										9.8	9.8	13	12.5	12.5	13																			Serino et al. 2007 imputed	-5.0	9.7
Holmes et al. 2019	35.5	24.3			1									9.8	9.8	12	12.5	12.5	12	16.0	16.0	12																Holmes et al. 2019 imputed	-5.0	24.3
Canzoneri et al. 2012	35.2	10.4			1									9.5	9.5	11	12.2	12.2	11	15.7	15.7	11																Canzoneri et al. 2012 imputed	-4.8	10.4
Canzoneri et al. 2013b	33.2	6.9				1								7.5	7.5	10	10.2	10.2	10	13.7	13.7	10	15.1	15.1	10													Canzoneri et al. 2013b imputed	-2.8	6.9
Canzoneri et al. 2013a	30.2	4.3					1							4.5	4.5	7	7.2	7.2	9	10.7	10.7	9	12.1	12.1	9	13.4	13.4	9										Canzoneri et al. 2013a imputed	0.2	4.3
Noel et al. 2015b	24.8	20.1												-0.9	0.9	1	1.8	1.8	4	5.3	5.3	6	6.7	6.7	6	8.0	8.0	6	9.6	9.6	6	24.8	24.8	9	9.6	9.6	6
Galli et al. 2015	22.2	19.6												-3.6	3.6	5	-0.8	0.8	1	2.7	2.7	4	4.0	4.0	4	5.4	5.4	4	6.9	6.9	4	22.2	22.2	7	6.9	6.9	4
Bassolino et al 2010	27.3	7.8												1.6	1.6	3	4.3	4.3	7	7.8	7.8	7	9.2	9.2	7	10.5	10.5	7	12.1	12.1	7	27.3	27.3	10	12.1	12.1	7
Bassolino et al 2010	21.3	5.7												-4.4	4.4	6	-1.7	1.7	3	1.8	1.8	3	3.2	3.2	3	4.5	4.5	3	6.1	6.1	3	21.3	21.3	6	6.1	6.1	3
Cimmino et al. 2013	24.2	3.0												-1.5	1.5	2	1.2	1.2	2	4.7	4.7	5	6.1	6.1	5	7.4	7.4	5	9.0	9.0	5	24.2	24.2	8	9.0	9.0	5
Galli et al. 2015	-5.8	7.2												-31.6	31.6	18	-28.8	28.8	18	-25.3	25.3	14	-24.0	24.0	12	-22.6	22.6	11	-21.1	21.1	10	-5.8	5.8	2	-21.1	21.1	10
Galli et al. 2015	-5.8	6.9												-31.6	31.6	18	-28.8	28.8	18	-25.3	25.3	14	-24.0	24.0	12	-22.6	22.6	11	-21.1	21.1	10	-5.8	5.8	2	-21.1	21.1	10
Holmes et al. 2019	-3.2	8.9												-29.0	29.0	17	-26.3	26.3	16	-22.8	22.8	13	-21.4	21.4	11	-20.1	20.1	10	-18.5	18.5	9	-3.2	3.2	1	-18.5	18.5	9
Serino et al. 2011	19.2	8.7												-6.5	6.5	8	-3.8	3.8	5	-0.3	0.3	1	1.1	1.1	1	2.4	2.4	1	4.0	4.0	1	19.2	19.2	4	4.0	4.0	1
Serino et al. 2011	29.2	6.3												3.5	3.5	4	6.2	6.2	8	9.7	9.7	8	11.1	11.1	8	12.4	12.4	8	14.0	14.0	8	29.2	29.2	11	14.0	14.0	8
Serino et al. 2011	19.2	4.5												-6.5	6.5	8	-3.8	3.8	5	-0.3	0.3	1	1.1	1.1	1	2.4	2.4	1	4.0	4.0	1	19.2	19.2	4	4.0	4.0	1
															Trim-and-Fill			Trim-and-Fill			Trim-and-Fill			Trim-and-Fill			Trim-and-Fill			Trim-and-Fill			Trim-and-Fill			Trim-and-Fill
															Iteration 1			Iteration 2			Iteration 3			Iteration 4			Iteration 5			Iteration 6			Iteration 7			Iteration 8
														Ranks:	positive	negative	Ranks:	positive	negative	Ranks:	positive	negative	Ranks:	positive	negative	Ranks:	positive	negative	Ranks:	positive	negative	Ranks:	positive	negative	Ranks:	positive	negative
															3	1		2	1		3	1		1	11		1	10		1	9
															4	2		8	3		4	1		1	12		1	11		1	10
															7	5		9	5		5	13		3	12		3	11		3	10
															10	6		10	5		6	14		4			4			4
															11	8		11	16		7	14		5			5			5
															12	8		12	18		8			6			6			6
															13	17		13	18		9			7			7			7
															14	18		14			10			8			8			8
															14	18		14			11			9			9
															16			17			12			10
															20
															21
															22
															23
														RIGHT-MOST RUN OF RANKS			RIGHT-MOST RUN OF RANKS			RIGHT-MOST RUN OF RANKS			RIGHT-MOST RUN OF RANKS			RIGHT-MOST RUN OF RANKS			RIGHT-MOST RUN OF RANKS			RIGHT-MOST RUN OF RANKS			RIGHT-MOST RUN OF RANKS
														4			0			0			0			0			0
															14	9		10	7		10	5		10	3		9	3		8	3		0	0		0	0
														n	23		n	17		n	15		n	13		n	12		n	11		n	0		n	0
														Sum of ranks	190.0		Sum of ranks	110.0		Sum of ranks	75.0		Sum of ranks	54.0		Sum of ranks	44.0		Sum of ranks	35.0		Sum of ranks	0.0		Sum of ranks	0.0
														4Tn	760.0		4Tn	440.0		4Tn	300.0		4Tn	216.0		4Tn	176.0		4Tn	140.0		4Tn	0.0		4Tn	0.0
														n(n+1)	552.0		n(n+1)	306.0		n(n+1)	240.0		n(n+1)	182.0		n(n+1)	156.0		n(n+1)	132.0		n(n+1)	0.0		n(n+1)	0.0
														2n+1	47.0		2n+1	35.0		2n+1	31.0		2n+1	27.0		2n+1	25.0		2n+1	23.0		2n+1	1.0		2n+1	1.0
														L0	4.4		L0	3.8		L0	1.9		L0	1.3		L0	0.80		L0	0.35		L0	0.00		L0	0.00
														2n^2	1058.0		2n^2	578.0		2n^2	450.0		2n^2	338.0		2n^2	288.0		2n^2	242.0		2n^2	0.0		2n^2	0.0
														Q0	5.2		Q0	4.7		Q0	2.2		Q0	1.4		Q0	0.9		Q0	0.4		Q0	-1.0		Q0	-1.0
														R0	3.0		R0	-1.0		R0	-1.0		R0	-1.0		R0	-1.0		R0	-1.0		R0	-1.0		R0	-1.0
														Median	4		Median	4		Median	2		Median	1		Median	1		Median	0		Median			Median			Median

## Sheet: Trim-and-fill6_Responses
			Removals											TRIM-AND-FILL ANALYSIS		1	TRIM-AND-FILL ANALYSIS		2	TRIM-AND-FILL ANALYSIS		3	TRIM-AND-FILL ANALYSIS		4	TRIM-AND-FILL ANALYSIS		5	TRIM-AND-FILL ANALYSIS		6
														Meta-Effect	16.7	3.2	Meta-Effect	13.9	2.9	Meta-Effect	11.8	2.8	Meta-Effect	10.9	2.9	Meta-Effect	10.1	2.9	Meta-Effect	9.9	2.9					9.9		Imputed studies
Study	MD	SE	1	2	3	4	5	6	7	8	9	10	11	D-MD(1)	Abs(1)	Rank(1)	D-MD(2)	Abs(2)	Rank(2)	D-MD(3)	Abs(3)	Rank(3)	D-MD(4)	Abs(4)	Rank(4)	D-MD(5)	Abs(5)	Rank(5)	D-MD(6)	Abs(6)	Rank(6)
Canzoneri et al. 2012	51.8	37.8	1											35.1	35.1	20																						Canzoneri et al. 2012 imputed	-32.0	37.8
Maister et al. 2015	71.2	20.0	1											54.6	54.6	23																						Maister et al. 2015 imputed	-51.4	20.0
Noel et al. 2015b	60.2	38.5	1											43.5	43.5	22																						Noel et al. 2015b imputed	-40.4	38.5
Teneggi et al. 2013	53.8	19.0	1											37.1	37.1	21																						Teneggi et al. 2013 imputed	-34.0	19.0
Teneggi et al. 2013	44.8	17.4		1										28.1	28.1	19	30.9	30.9	19																			Teneggi et al. 2013 imputed	-25.0	17.4
Canzoneri et al. 2013a	26.8	3.8		1										10.1	10.1	12	12.9	12.9	13																			Canzoneri et al. 2013a imputed	-7.0	3.8
Teneggi et al. 2013	30.8	13.5			1									14.1	14.1	14	16.9	16.9	14	19.0	19.0	14																Teneggi et al. 2013 imputed	-11.0	13.5
Holmes et al. 2019	35.5	24.3			1									18.8	18.8	15	21.6	21.6	16	23.7	23.7	17																Holmes et al. 2019 imputed	-15.7	24.3
Canzoneri et al. 2012	25.8	10.4				1								9.1	9.1	10	11.9	11.9	12	14.0	14.0	12	14.9	14.9	13													Canzoneri et al. 2012 imputed	-6.0	10.4
Noel et al. 2015b	22.2	20.1					1							5.5	5.5	8	8.3	8.3	11	10.4	10.4	11	11.3	11.3	11	12.1	12.1	11										Noel et al. 2015b imputed	-2.4	20.1
Serino et al. 2007	21.3	9.7												4.7	4.7	6	7.4	7.4	8	9.5	9.5	9	10.5	10.5	9	11.2	11.2	9	11.4	11.4	9
Canzoneri et al. 2013b	21.4	6.9												4.8	4.8	7	7.5	7.5	9	9.6	9.6	10	10.6	10.6	10	11.3	11.3	10	11.5	11.5	10
Canzoneri et al. 2013a	20.8	4.3												4.1	4.1	4	6.9	6.9	6	9.0	9.0	8	9.9	9.9	8	10.7	10.7	8	10.9	10.9	8
Galli et al. 2015	19.6	19.6												2.9	2.9	3	5.7	5.7	5	7.8	7.8	7	8.7	8.7	7	9.4	9.4	7	9.7	9.7	7
Bassolino et al 2010	17.1	7.8												0.5	0.5	1	3.2	3.2	4	5.3	5.3	5	6.3	6.3	6	7.0	7.0	6	7.2	7.2	6
Bassolino et al 2010	11.1	5.7												-5.6	5.6	9	-2.8	2.8	3	-0.7	0.7	2	0.2	0.2	1	0.9	0.9	1	1.2	1.2	1
Cimmino et al. 2013	12.4	3.0												-4.2	4.2	5	-1.5	1.5	1	0.6	0.6	1	1.6	1.6	2	2.3	2.3	2	2.5	2.5	2
Galli et al. 2015	-8.4	7.2												-25.1	25.1	17	-22.3	22.3	17	-20.2	20.2	15	-19.3	19.3	14	-18.6	18.6	13	-18.3	18.3	12
Galli et al. 2015	-8.4	6.9												-25.1	25.1	17	-22.3	22.3	17	-20.2	20.2	15	-19.3	19.3	14	-18.6	18.6	13	-18.3	18.3	12
Holmes et al. 2019	-3.2	8.9												-19.9	19.9	16	-17.2	17.2	15	-15.1	15.1	13	-14.1	14.1	12	-13.4	13.4	12	-13.2	13.2	11
Serino et al. 2011	6.7	8.7												-10.0	10.0	11	-7.2	7.2	7	-5.1	5.1	4	-4.2	4.2	3	-3.4	3.4	3	-3.2	3.2	3
Serino et al. 2011	15.7	6.3												-0.9	0.9	2	1.8	1.8	2	3.9	3.9	3	4.9	4.9	4	5.6	5.6	5	5.8	5.8	5
Serino et al. 2011	5.7	4.5												-10.9	10.9	13	-8.2	8.2	10	-6.1	6.1	6	-5.1	5.1	5	-4.4	4.4	4	-4.2	4.2	4
															Trim-and-Fill			Trim-and-Fill			Trim-and-Fill			Trim-and-Fill			Trim-and-Fill			Trim-and-Fill
															Iteration 1			Iteration 2			Iteration 3			Iteration 4			Iteration 5			Iteration 6
														Ranks:	positive	negative	Ranks:	positive	negative	Ranks:	positive	negative	Ranks:	positive	negative	Ranks:	positive	negative	Ranks:	positive	negative
															1	2		2	1		1	2		1	3		1	3		1	3
															3	5		4	3		3	4		2	5		2	4		2	4
															4	9		5	7		5	6		4	12		5	12		5	11
															6	11		6	10		7	13		6	14		6	13		6	12
															7	13		8	15		8	15		7	14		7	13		7	12
															8	16		9	17		9	15		8			8			8
															10	17		11	17		10			9			9			9
															12	17		12			11			10			10			10
															14			13			12			11			11
															15			14			14			13
															19			16			17
															20			19
															21
															22
															23
														RIGHT-MOST RUN OF RANKS			RIGHT-MOST RUN OF RANKS			RIGHT-MOST RUN OF RANKS			RIGHT-MOST RUN OF RANKS			RIGHT-MOST RUN OF RANKS			RIGHT-MOST RUN OF RANKS
														5			1			1			0			0			0
															15	8		12	7		11	6		10	5		9	5		8	5
														n	23		n	19		n	17		n	15		n	14		n	13
														Sum of ranks	185.0		Sum of ranks	119.0		Sum of ranks	97.0		Sum of ranks	71.0		Sum of ranks	59.0		Sum of ranks	48.0
														4Tn	740.0		4Tn	476.0		4Tn	388.0		4Tn	284.0		4Tn	236.0		4Tn	192.0
														n(n+1)	552.0		n(n+1)	380.0		n(n+1)	306.0		n(n+1)	240.0		n(n+1)	210.0		n(n+1)	182.0
														2n+1	47.0		2n+1	39.0		2n+1	35.0		2n+1	31.0		2n+1	29.0		2n+1	27.0
														L0	4.0		L0	2.46		L0	2.3		L0	1.4		L0	0.90		L0	0.37
														2n^2	1058.0		2n^2	722.0		2n^2	578.0		2n^2	450.0		2n^2	392.0		2n^2	338.0
														Q0	4.7		Q0	2.8		Q0	2.7		Q0	1.6		Q0	1.0		Q0	0.4
														R0	4.0		R0	0.0		R0	0.0		R0	-1.0		R0	-1.0		R0	-1.0
														Median	4		Median	2		Median	2		Median	1		Median	1		Median	0								FILLED	10

## Sheet: Trim-and-fill7_Trials
			Removals											TRIM-AND-FILL ANALYSIS		1	TRIM-AND-FILL ANALYSIS		2	TRIM-AND-FILL ANALYSIS		3	TRIM-AND-FILL ANALYSIS		4	TRIM-AND-FILL ANALYSIS		5	TRIM-AND-FILL ANALYSIS		6	TRIM-AND-FILL ANALYSIS		7	TRIM-AND-FILL ANALYSIS		8
														Meta-Effect	17.9	3.4	Meta-Effect	15.1	3.3	Meta-Effect	12.3	3.0	Meta-Effect	10.9	3.2	Meta-Effect	8.7	3.4	Meta-Effect	7.5	3.6	Meta-Effect	6.3	3.9	Meta-Effect	6.0	4.0	Imputed studies
Study	MD	SE	1	2	3	4	5	6	7	8	9	10	11	D-MD(1)	Abs(1)	Rank(1)	D-MD(2)	Abs(2)	Rank(2)	D-MD(3)	Abs(3)	Rank(3)	D-MD(4)	Abs(4)	Rank(4)	D-MD(5)	Abs(5)	Rank(5)	D-MD(6)	Abs(6)	Rank(6)	D-MD(7)	Abs(7)	Rank(7)	D-MD(8)	Abs(8)	Rank(8)
Maister et al. 2015	67.3	20.0	1											49.5	49.5	23																						Maister et al. 2015 imputed	-55.4	20.0
Noel et al. 2015b	57.4	38.5	1											39.5	39.5	22																						Noel et al. 2015b imputed	-45.4	38.5
Teneggi et al. 2013	48.9	19.0	1											31.0	31.0	21																						Teneggi et al. 2013 imputed	-36.9	19.0
Holmes et al. 2019	47.1	24.3	1											29.2	29.2	20																						Holmes et al. 2019 imputed	-35.2	24.3
Canzoneri et al. 2012	46.9	37.8		1										29.0	29.0	17	31.7	31.7	19																			Canzoneri et al. 2012 imputed	-34.9	37.8
Teneggi et al. 2013	39.9	17.4		1										22.0	22.0	16	24.7	24.7	16																			Teneggi et al. 2013 imputed	-27.9	17.4
Cimmino et al. 2013	34.4	3.0		1										16.5	16.5	15	19.3	19.3	15																			Cimmino et al. 2013 imputed	-22.5	3.0
Teneggi et al. 2013	25.9	13.5			1									8.0	8.0	10	10.7	10.7	12	13.5	13.5	13																Teneggi et al. 2013 imputed	-13.9	13.5
Serino et al. 2007	27.8	9.7			1									9.9	9.9	11	12.7	12.7	14	15.5	15.5	14																Serino et al. 2007 imputed	-15.9	9.7
Canzoneri et al. 2013a	21.9	3.8				1								4.0	4.0	9	6.7	6.7	9	9.5	9.5	12	10.9	10.9	12													Canzoneri et al. 2013a imputed	-9.9	3.8
Bassolino et al 2010	21.0	7.8				1								3.1	3.1	8	5.9	5.9	8	8.7	8.7	10	10.1	10.1	11													Bassolino et al 2010 imputed	-9.1	7.8
Canzoneri et al. 2012	20.9	10.4					1							3.0	3.0	7	5.7	5.7	7	8.5	8.5	9	9.9	9.9	10	12.2	12.2	10										Canzoneri et al. 2012 imputed	-8.9	10.4
Noel et al. 2015b	19.4	20.1					1							1.5	1.5	4	4.2	4.2	6	7.0	7.0	8	8.4	8.4	9	10.7	10.7	9										Noel et al. 2015b imputed	-7.4	20.1
Serino et al. 2011	17.0	6.3						1						-0.9	0.9	1	1.9	1.9	5	4.7	4.7	6	6.1	6.1	7	8.4	8.4	8	9.5	9.5	8							Serino et al. 2011 imputed	-5.1	6.3
Galli et al. 2015	16.7	19.6							1					-1.2	1.2	2	1.6	1.6	4	4.4	4.4	5	5.8	5.8	6	8.1	8.1	7	9.2	9.2	7	10.4	10.4	7				Galli et al. 2015 imputed	-4.8	19.6
Canzoneri et al. 2013b	16.5	6.9												-1.4	1.4	3	1.4	1.4	3	4.2	4.2	3	5.6	5.6	5	7.8	7.8	6	9.0	9.0	6	10.2	10.2	6	10.5	10.5	6
Canzoneri et al. 2013a	15.9	4.3												-2.0	2.0	5	0.7	0.7	2	3.5	3.5	2	4.9	4.9	4	7.2	7.2	5	8.3	8.3	5	9.5	9.5	5	9.9	9.9	5
Bassolino et al 2010	14.9	5.7												-2.9	2.9	6	-0.2	0.2	1	2.6	2.6	1	4.0	4.0	3	6.3	6.3	4	7.4	7.4	4	8.6	8.6	4	9.0	9.0	4
Galli et al. 2015	-11.3	7.2												-29.2	29.2	18	-26.4	26.4	17	-23.6	23.6	15	-22.2	22.2	13	-19.9	19.9	11	-18.8	18.8	9	-17.6	17.6	8	-17.2	17.2	7
Galli et al. 2015	-11.3	6.9												-29.2	29.2	18	-26.4	26.4	17	-23.6	23.6	15	-22.2	22.2	13	-19.9	19.9	11	-18.8	18.8	9	-17.6	17.6	8	-17.2	17.2	7
Holmes et al. 2019	3.2	8.9												-14.7	14.7	14	-11.9	11.9	13	-9.1	9.1	11	-7.7	7.7	8	-5.4	5.4	3	-4.3	4.3	3	-3.1	3.1	3	-2.7	2.7	3
Serino et al. 2011	8.0	8.7												-9.9	9.9	12	-7.2	7.2	10	-4.3	4.3	4	-2.9	2.9	1	-0.7	0.7	1	0.5	0.5	1	1.6	1.6	2	2.0	2.0	2
Serino et al. 2011	7.0	4.5												-10.9	10.9	13	-8.1	8.1	11	-5.3	5.3	7	-3.9	3.9	2	-1.6	1.6	2	-0.5	0.5	2	0.7	0.7	1	1.1	1.1	1
															Trim-and-Fill			Trim-and-Fill			Trim-and-Fill			Trim-and-Fill			Trim-and-Fill			Trim-and-Fill			Trim-and-Fill			Trim-and-Fill
															Iteration 1			Iteration 2			Iteration 3			Iteration 4			Iteration 5			Iteration 6			Iteration 7			Iteration 8
														Ranks:	positive	negative	Ranks:	positive	negative	Ranks:	positive	negative	Ranks:	positive	negative	Ranks:	positive	negative	Ranks:	positive	negative	Ranks:	positive	negative	Ranks:	positive	negative
															4	1		2	1		1	4		3	13		4	1		1	2		1	3		1	3
															7	2		3	17		2	7		4	13		5	2		4	3		2	8		2	7
															8	3		4	17		3	11		5	8		6	3		5	9		4	8		4	7
															9	5		5	13		5	15		6	1		7	11		6	9		5			5
															10	6		6	10		6	15		7	2		8	11		7			6			6
															11	12		7	11		8			9			9			8			7
															15	13		8			9			10			10
															16	14		9			10			11
															17	18		12			12			12
															20	18		14			13
															21			15			14
															22			16
															23			19
														RIGHT-MOST RUN OF RANKS			RIGHT-MOST RUN OF RANKS			RIGHT-MOST RUN OF RANKS			RIGHT-MOST RUN OF RANKS			RIGHT-MOST RUN OF RANKS			RIGHT-MOST RUN OF RANKS			RIGHT-MOST RUN OF RANKS			RIGHT-MOST RUN OF RANKS
														4			1			0			0			0			0			0			0
															13	10		13	6		11	5		9	5		7	5		6	4		6	3		5	3
														n	23		n	19		n	16		n	14		n	12		n	10		n	9		n	8
														Sum of ranks	183.0		Sum of ranks	120.0		Sum of ranks	83.0		Sum of ranks	67.0		Sum of ranks	49.0		Sum of ranks	31.0		Sum of ranks	25.0		Sum of ranks	18.0
														4Tn	732.0		4Tn	480.0		4Tn	332.0		4Tn	268.0		4Tn	196.0		4Tn	124.0		4Tn	100.0		4Tn	72.0
														n(n+1)	552.0		n(n+1)	380.0		n(n+1)	272.0		n(n+1)	210.0		n(n+1)	156.0		n(n+1)	110.0		n(n+1)	90.0		n(n+1)	72.0
														2n+1	47.0		2n+1	39.0		2n+1	33.0		2n+1	29.0		2n+1	25.0		2n+1	21.0		2n+1	19.0		2n+1	17.0
														L0	3.8		L0	2.6		L0	1.8		L0	2.0		L0	1.60		L0	0.67		L0	0.53		L0	0.00
														2n^2	1058.0		2n^2	722.0		2n^2	512.0		2n^2	392.0		2n^2	288.0		2n^2	200.0		2n^2	162.0		2n^2	128.0
														Q0	4.4		Q0	2.9		Q0	2.1		Q0	2.4		Q0	1.9		Q0	0.8		Q0	0.6		Q0	0.0
														R0	3.0		R0	0.0		R0	-1.0		R0	-1.0		R0	-1.0		R0	-1.0		R0	-1.0		R0	-1.0
														Median	4		Median	3		Median	2		Median	2		Median	2		Median	1		Median	1		Median	0		To fill	15

## Sheet: meta_output
Format output for JASP meta-analysis
	1. UNCORRECTED EFFECTS			2. POOL WITHIN GROUPS (dependent effects)			3. SPEED-OF-SOUND CORRECTED			4. REMOVE BIASED & FAILED STUDIES			4. EXPECTANCY CORRECTED			5. RESPONSE PROBABILITY CORRECTED			6. ADJUST FOR NUMBER OF TRIALS			8.CORRECT FOR PUBLICATION BIAS												ROUND 4				ROUND 5				ROUND 6				ROUND 7
																						TRIM 1	Keep +ve ranks<	17		ROUND 2	Keep +ve ranks<	15		ROUND 3	Keep +ve ranks<	13			Keep +ve ranks<	11			Keep +ve ranks<	9			Keep +ve ranks<	8			Keep +ve ranks<	7
	Study	MD	SE	Study	MD	SE	Study	MD	SE	Study	MD	SE	Study	MD	SE	Study	MD	SE	Study	MD	SE	Study	MD	SE	RANK	Study	MD	SE	RANK	Study	MD	SE	RANK	Study	MD	SE	RANK	Study	MD	SE	RANK	Study	MD	SE	RANK	Study	MD	SE	RANK
	Holmes et al. 2019	28.0	32.9	Holmes et al. 2019	28.0	32.9	Holmes et al. 2019	28.0	32.9
	Holmes et al. 2019	77.0	22.8	Holmes et al. 2019	77.0	22.8	Holmes et al. 2019	77.0	22.8
	Holmes et al. 2019	45.0	28.8	Holmes et al. 2019	35.5	24.3	Holmes et al. 2019	35.5	24.3	Holmes et al. 2019	35.5	24.3	Holmes et al. 2019	35.5	24.3	Holmes et al. 2019	35.5	24.3	Holmes et al. 2019	47.1	24.3				19.0
	Holmes et al. 2019	26.0	18.8
	Holmes et al. 2019	-6.0	4.8	Holmes et al. 2019	-3.2	8.9	Holmes et al. 2019	-3.2	8.9	Holmes et al. 2019	-3.2	8.9	Holmes et al. 2019	-3.2	8.9	Holmes et al. 2019	-3.2	8.9	Holmes et al. 2019	3.2	8.9				37.8
	Holmes et al. 2019	0.3	5.1
	Holmes et al. 2019	-4.0	13.7
	Serino et al. 2007	34.0	9.7	Serino et al. 2007	34.0	9.7	Serino et al. 2007	35.5	9.7	Serino et al. 2007	35.5	9.7	Serino et al. 2007	35.5	9.7	Serino et al. 2007	21.3	9.7	Serino et al. 2007	27.8	9.7				19.6
	Bassolino et al 2010	24.0	7.8	Bassolino et al 2010	24.0	7.8	Bassolino et al 2010	27.3	7.8	Bassolino et al 2010	27.3	7.8	Bassolino et al 2010	27.3	7.8	Bassolino et al 2010	17.1	7.8	Bassolino et al 2010	21.0	7.8	Bassolino et al 2010	21.0	7.8	8.7	Bassolino et al 2010	21.0	7.8	0.0	Bassolino et al 2010	21.0	7.8	0.0	Bassolino et al 2010	21.0	7.8	0.0	Bassolino et al 2010	21.0	7.8	-9.9	Bassolino et al 2010	21.0	7.8	-7.15371752140893	Bassolino et al 2010	21.0	7.8	-4.3
	Bassolino et al 2010	18.0	5.7	Bassolino et al 2010	18.0	5.7	Bassolino et al 2010	21.3	5.7	Bassolino et al 2010	21.3	5.7	Bassolino et al 2010	21.3	5.7	Bassolino et al 2010	11.1	5.7	Bassolino et al 2010	14.9	5.7	Bassolino et al 2010	14.9	5.7	4.5	Bassolino et al 2010	14.9	5.7	0.0	Bassolino et al 2010	14.9	5.7	0.0	Bassolino et al 2010	14.9	5.7	0.0	Bassolino et al 2010	14.9	5.7	-10.9	Bassolino et al 2010	14.9	5.7	-8	Bassolino et al 2010	14.9	5.7	-5.3
	Serino et al. 2011	17.0	8.7	Serino et al. 2011	17.0	8.7	Serino et al. 2011	19.2	8.7	Serino et al. 2011	19.2	8.7	Serino et al. 2011	19.2	8.7	Serino et al. 2011	6.7	8.7	Serino et al. 2011	8.0	8.7	Serino et al. 2011	8.0	8.7	0.0	Serino et al. 2011	8.0	8.7	0.0	Serino et al. 2011	8.0	8.7	0.0	Serino et al. 2011	8.0	8.7	0.0	Serino et al. 2011	8.0	8.7	0.0	Serino et al. 2011	8.0	8.7	0	Serino et al. 2011	8.0	8.7	0.0
	Serino et al. 2011	27.0	6.3	Serino et al. 2011	27.0	6.3	Serino et al. 2011	29.2	6.3	Serino et al. 2011	29.2	6.3	Serino et al. 2011	29.2	6.3	Serino et al. 2011	15.7	6.3	Serino et al. 2011	17.0	6.3	Serino et al. 2011	17.0	6.3	0.0	Serino et al. 2011	17.0	6.3	0.0	Serino et al. 2011	17.0	6.3	0.0	Serino et al. 2011	17.0	6.3	0.0	Serino et al. 2011	17.0	6.3	0.0	Serino et al. 2011	17.0	6.3	0	Serino et al. 2011	17.0	6.3	0.0
	Serino et al. 2011	17.0	4.5	Serino et al. 2011	17.0	4.5	Serino et al. 2011	19.2	4.5	Serino et al. 2011	19.2	4.5	Serino et al. 2011	19.2	4.5	Serino et al. 2011	5.7	4.5	Serino et al. 2011	7.0	4.5	Serino et al. 2011	7.0	4.5	0.0	Serino et al. 2011	7.0	4.5	0.0	Serino et al. 2011	7.0	4.5	0.0	Serino et al. 2011	7.0	4.5	0.0	Serino et al. 2011	7.0	4.5	0.0	Serino et al. 2011	7.0	4.5	0	Serino et al. 2011	7.0	4.5	0.0
	Cimmino et al. 2013	22.0	3.0	Cimmino et al. 2013	22.0	3.0	Cimmino et al. 2013	24.2	3.0	Cimmino et al. 2013	24.2	3.0	Cimmino et al. 2013	24.2	3.0	Cimmino et al. 2013	12.4	3.0	Cimmino et al. 2013	34.4	3.0	Cimmino et al. 2013	34.4	3.0	0.0	Cimmino et al. 2013	34.4	3.0	0.0	Cimmino et al. 2013	34.4	3.0	0.0	Cimmino et al. 2013	34.4	3.0	0.0				Ranks:				Ranks:				Ranks:
	Canzoneri et al. 2013a	33.0	4.3	Canzoneri et al. 2013a	33.0	4.3	Canzoneri et al. 2013a	30.2	4.3	Canzoneri et al. 2013a	30.2	4.3	Canzoneri et al. 2013a	30.2	4.3	Canzoneri et al. 2013a	20.8	4.3	Canzoneri et al. 2013a	15.9	4.3	Canzoneri et al. 2013a	15.9	4.3	0.0	Canzoneri et al. 2013a	15.9	4.3	0.0	Canzoneri et al. 2013a	15.9	4.3	0.0	Canzoneri et al. 2013a	15.9	4.3	0.0	Canzoneri et al. 2013a	15.9	4.3	0.0	Canzoneri et al. 2013a	15.9	4.3	0	Canzoneri et al. 2013a	15.9	4.3	0.0
	Canzoneri et al. 2013a	39.0	3.8	Canzoneri et al. 2013a	39.0	3.8	Canzoneri et al. 2013a	36.2	3.8	Canzoneri et al. 2013a	36.2	3.8	Canzoneri et al. 2013a	36.2	3.8	Canzoneri et al. 2013a	26.8	3.8	Canzoneri et al. 2013a	21.9	3.8	Canzoneri et al. 2013a	21.9	3.8	0.0	Canzoneri et al. 2013a	21.9	3.8	0.0	Canzoneri et al. 2013a	21.9	3.8	0.0	Canzoneri et al. 2013a	21.9	3.8	0.0	Canzoneri et al. 2013a	21.9	3.8	0.0	Canzoneri et al. 2013a	21.9	3.8	0	Canzoneri et al. 2013a	21.9	3.8	0.0
	Canzoneri et al. 2013b	36.0	6.9	Canzoneri et al. 2013b	36.0	6.9	Canzoneri et al. 2013b	33.2	6.9	Canzoneri et al. 2013b	33.2	6.9	Canzoneri et al. 2013b	33.2	6.9	Canzoneri et al. 2013b	21.4	6.9	Canzoneri et al. 2013b	16.5	6.9	Canzoneri et al. 2013b	16.5	6.9	0.0	Canzoneri et al. 2013b	16.5	6.9	0.0	Canzoneri et al. 2013b	16.5	6.9	0.0	Canzoneri et al. 2013b	16.5	6.9	0.0	Canzoneri et al. 2013b	16.5	6.9	0.0	Canzoneri et al. 2013b	16.5	6.9	0	Canzoneri et al. 2013b	16.5	6.9	0.0
	Canzoneri et al. 2012	22.0	10.4	Canzoneri et al. 2012	22.0	10.4	Canzoneri et al. 2012	19.2	10.4	Canzoneri et al. 2012	19.2	10.4	Canzoneri et al. 2012	35.2	10.4	Canzoneri et al. 2012	25.8	10.4	Canzoneri et al. 2012	20.9	10.4	Canzoneri et al. 2012	20.9	10.4	0.0	Canzoneri et al. 2012	20.9	10.4	0.0	Canzoneri et al. 2012	20.9	10.4	0.0	Canzoneri et al. 2012	20.9	10.4	0.0	Canzoneri et al. 2012	20.9	10.4	0.0	Canzoneri et al. 2012	20.9	10.4	0	Canzoneri et al. 2012	20.9	10.4	0.0
	Canzoneri et al. 2012	80.0	37.8	Canzoneri et al. 2012	80.0	37.8	Canzoneri et al. 2012	77.2	37.8	Canzoneri et al. 2012	77.2	37.8	Canzoneri et al. 2012	61.2	37.8	Canzoneri et al. 2012	51.8	37.8	Canzoneri et al. 2012	46.9	37.8	Canzoneri et al. 2012	46.9	37.8	0.0	Canzoneri et al. 2012	46.9	37.8	0.0	Canzoneri et al. 2012	46.9	37.8	0.0	Canzoneri et al. 2012	46.9	37.8	0.0				2n+1				2n+1				2n+1
	Teneggi et al. 2013	69.0	17.4	Teneggi et al. 2013	69.0	17.4	Teneggi et al. 2013	66.2	17.4	Teneggi et al. 2013	66.2	17.4	Teneggi et al. 2013	50.2	17.4	Teneggi et al. 2013	44.8	17.4	Teneggi et al. 2013	39.9	17.4	Teneggi et al. 2013	39.9	17.4	0.0	Teneggi et al. 2013	39.9	17.4	0.0	Teneggi et al. 2013	39.9	17.4	0.0	Teneggi et al. 2013	39.9	17.4	0.0				L0				L0				L0
	Teneggi et al. 2013	55.0	13.5	Teneggi et al. 2013	55.0	13.5	Teneggi et al. 2013	52.2	13.5	Teneggi et al. 2013	52.2	13.5	Teneggi et al. 2013	36.2	13.5	Teneggi et al. 2013	30.8	13.5	Teneggi et al. 2013	25.9	13.5	Teneggi et al. 2013	25.9	13.5	0.0	Teneggi et al. 2013	25.9	13.5	0.0	Teneggi et al. 2013	25.9	13.5	0.0	Teneggi et al. 2013	25.9	13.5	0.0	Teneggi et al. 2013	25.9	13.5	0.0	Teneggi et al. 2013	25.9	13.5	0	Teneggi et al. 2013	25.9	13.5	0.0
	Teneggi et al. 2013	78.0	19.0	Teneggi et al. 2013	78.0	19.0	Teneggi et al. 2013	75.2	19.0	Teneggi et al. 2013	75.2	19.0	Teneggi et al. 2013	59.2	19.0	Teneggi et al. 2013	53.8	19.0	Teneggi et al. 2013	48.9	19.0	Teneggi et al. 2013	48.9	19.0	0.0	Teneggi et al. 2013	48.9	19.0	0.0	Teneggi et al. 2013	48.9	19.0	0.0	Teneggi et al. 2013	48.9	19.0	0.0				2n^2				2n^2				2n^2
	Maister et al. 2015	90.0	20.0	Maister et al. 2015	90.0	20.0	Maister et al. 2015	87.2	20.0	Maister et al. 2015	87.2	20.0	Maister et al. 2015	71.2	20.0	Maister et al. 2015	71.2	20.0	Maister et al. 2015	67.3	20.0	Maister et al. 2015	67.3	20.0	0.0	Maister et al. 2015	67.3	20.0	0.0	Maister et al. 2015	67.3	20.0	0.0	Maister et al. 2015	67.3	20.0	0.0				Q0				Q0				Q0
	Ferri et al. 2015a	67.0	18.7	Ferri et al. 2015a	67.0	18.7	Ferri et al. 2015a	64.2	18.7
	Ardizzi & Ferri 2018	67.0	6.8	Ardizzi & Ferri 2018	67.0	6.8	Ardizzi & Ferri 2018	64.2	6.8
	Galli et al. 2015	16.0	7.2	Galli et al. 2015	16.0	7.2	Galli et al. 2015	10.2	7.2	Galli et al. 2015	10.2	7.2	Galli et al. 2015	-5.8	7.2	Galli et al. 2015	-8.4	7.2	Galli et al. 2015	-11.3	7.2	Galli et al. 2015	-11.3	7.2	0.0	Galli et al. 2015	-11.3	7.2	0.0	Galli et al. 2015	-11.3	7.2	0.0	Galli et al. 2015	-11.3	7.2	0.0	Galli et al. 2015	-11.3	7.2	0.0	Galli et al. 2015	-11.3	7.2	0	Galli et al. 2015	-11.3	7.2	0.0
	Galli et al. 2015	16.0	6.9	Galli et al. 2015	16.0	6.9	Galli et al. 2015	10.2	6.9	Galli et al. 2015	10.2	6.9	Galli et al. 2015	-5.8	6.9	Galli et al. 2015	-8.4	6.9	Galli et al. 2015	-11.3	6.9	Galli et al. 2015	-11.3	6.9	0.0	Galli et al. 2015	-11.3	6.9	0.0	Galli et al. 2015	-11.3	6.9	0.0	Galli et al. 2015	-11.3	6.9	0.0	Galli et al. 2015	-11.3	6.9	0.0	Galli et al. 2015	-11.3	6.9	0	Galli et al. 2015	-11.3	6.9	0.0
	Galli et al. 2015	44.0	19.6	Galli et al. 2015	44.0	19.6	Galli et al. 2015	38.2	19.6	Galli et al. 2015	38.2	19.6	Galli et al. 2015	22.2	19.6	Galli et al. 2015	19.6	19.6	Galli et al. 2015	16.7	19.6	Galli et al. 2015	16.7	19.6	0.0	Galli et al. 2015	16.7	19.6	0.0	Galli et al. 2015	16.7	19.6	0.0	Galli et al. 2015	16.7	19.6	0.0	Galli et al. 2015	16.7	19.6	0.0	Galli et al. 2015	16.7	19.6	0.0	Galli et al. 2015	16.7	19.6	0.0
	Noel et al. 2015b	81.0	38.5	Noel et al. 2015b	81.0	38.5	Noel et al. 2015b	78.8	38.5	Noel et al. 2015b	78.8	38.5	Noel et al. 2015b	62.8	38.5	Noel et al. 2015b	60.2	38.5	Noel et al. 2015b	57.4	38.5	Noel et al. 2015b	57.4	38.5	0.0	Noel et al. 2015b	57.4	38.5	0.0	Noel et al. 2015b	57.4	38.5	0.0	Noel et al. 2015b	57.4	38.5	0.0	Noel et al. 2015b	57.4	38.5	0.0	Noel et al. 2015b	57.4	38.5	0	Noel et al. 2015b	57.4	38.5	0.0
	Noel et al. 2015b	43.0	20.1	Noel et al. 2015b	43.0	20.1	Noel et al. 2015b	40.8	20.1	Noel et al. 2015b	40.8	20.1	Noel et al. 2015b	24.8	20.1	Noel et al. 2015b	22.2	20.1	Noel et al. 2015b	19.4	20.1	Noel et al. 2015b	19.4	20.1	0.0	Noel et al. 2015b	19.4	20.1	0.0	Noel et al. 2015b	19.4	20.1	0.0	Noel et al. 2015b	19.4	20.1	0.0	Noel et al. 2015b	19.4	20.1	0.0	Noel et al. 2015b	19.4	20.1	0	Noel et al. 2015b	19.4	20.1	0.0
	Ferri et al. 2015a	76.0	11.5	Ferri et al. 2015a	76.0	11.5	Ferri et al. 2015a	76.0	11.5

## Sheet: meta_figures
1. RAW DATA, BEFORE ANY CORRECTIONS
	Meta-analysis using all available raw data (with SE for effect size)							CONTOURS
			Q	df	p				X	Y
	Model coefficients		62.35	1	<.001				-78.4	40.0
	Residual heterogeneity		210.07	32	<.001			P=.05	0.0	0.0
			Tau	21.5942					78.4	40.0
			I^2	88.9767
			H^2	9.0717
			M	SE	z	p			X	Y
	Intercept		35.406	4.484	7.8961	<.001		Effect	-43.0	40.0
	Lower CI		26.62						35.4	0.0
	Upper CI		44.19						113.8	40.0
	2. Meta-analysis using all data pooled within groups, correcting for…
		1. dependency
								CONTOURS
			Q	df	p				X	Y
	Model coefficients		69.75	1	<.001				-78.4	40.0
	Residual heterogeneity		134.9	27	<.001			P=.05	0.0	0.0
			Tau	19.9151					78.4	40.0
			I^2	87.3375
			H^2	7.8973
			M	SE	z	p			X	Y
	Intercept		37.686	4.5124	8.3516	<.001		Effect	-40.7	40.0
	Lower CI		28.84						37.7	0.0
	Upper CI		46.53						116.1	40.0
	Difference		2.28	ms
3. CORRECTING FOR SPEED OF SOUND
	Meta-analysis using all data pooled within groups, correcting for…
		1. dependency
		2. speed of sound
								CONTOURS
			Q	df	p				X	Y
	Model coefficients		69.43	1	<.001				-78.4	40.0
	Residual heterogeneity		121.08	27	<.001			P=.05	0.0	0.0
			Tau	19.098					78.4	40.0
			I^2	86.3815
			H^2	7.343
			M	SE	z	p			X	Y
	Intercept		36.398	4.3682	8.3325	<.001		Effect	-42.0	40.0
	Lower CI		28.84						36.4	0.0
	Upper CI		46.53						114.8	40.0
	Difference		-1.288	ms
4. CORRECTING FOR DATA SELECTION BIAS; REMOVE STUDIES WITH PERFORMANCE AT CHANCE
	Meta-analysis using all data pooled within groups, correcting for…
		1. dependency
		2. speed of sound
		3. data selection bias & ‘failed’ studies
								CONTOURS
			Q	df	p				X	Y
	Model coefficients		70.44	1	<.001				-78.4	40.0
	Residual heterogeneity		66.1	22	<.001			P=.05	0.0	0.0
			Tau	12.7196					78.4	40.0
			I^2	76.0621
			H^2	4.1775
			M	SE	z	p			X	Y
	Intercept		29.246	3.4846	8.3929	<.001		Effect	-49.2	40.0
	Lower CI		22.42						29.2	0.0
	Upper CI		36.08						107.6	40.0
	Difference		-7.152	ms
5. CORRECTING FOR EXPECTANCY EFFECT
	Meta-analysis using all data pooled within groups, correcting for…
		1. dependency
		2. speed of sound
		3. data selection bias & ‘failed’ studies
		4. temporal expectancy
								CONTOURS
			Q	df	p				X	Y
	Model coefficients		48.98	1	<.001				-78.4	40.0
	Residual heterogeneity		78.94	22	<.001			P=.05	0.0	0.0
			Tau	13.7049					78.4	40.0
			I^2	78.6726
			H^2	4.6888
			M	SE	z	p			X	Y
	Intercept		25.724	3.6756	6.9985	<.001		Effect	-52.7	40.0
	Lower CI		18.52						25.7	0.0
	Upper CI		32.93						104.1	40.0
	Difference		-3.522	ms
6. CORRECTING FOR PROPORTION GO TRIALS
	The issue: Near>Far effect size correlates significantly with proportion of trials on which a response is required									Correct for this by assuming all experiments have 100% responses – flatten the slope
																		AFTER CORRECTIONS & EXCLUSIONS
	Meta-analysis using all data pooled within groups, correcting for…
		1. dependency								Slope	-23.61	-2.36135249965712
		2. speed of sound								Intercept	44.38
		3. data selection bias & ‘failed’ studies								R^2	0.038
		4. temporal expectancy								N	48
		5. proportion of responses
										X	Y
										1	20.77
			Q	df	p					To correct for P(Go), subtract 53.923ms for each unit of P(Go) less than 1, e.g.:
	Model coefficients		26.48	1	<.001
	Residual heterogeneity		66.31	22	<.001		FROM THE RAW DATA
			Tau	11.4508
			I^2	72.0292
			H^2	3.5752
			M	SE	z	p
	Intercept		16.67	3.2396	5.1459	<.001
	Lower CI		10.32
	Upper CI		23.02
	Difference		-9.054	ms
	CONTOURS
		X	Y
		-78.4	40.0
	P=.05	0.0	0.0
		78.4	40.0
		X	Y
	Effect	-61.7	40.0	0.294957624075053
		16.7	0.0
		95.1	40.0
6. ADJUST FOR TRIALS PER CONDITION																		AFTER CORRECTIONS & EXCLUSIONS
	The issue: Near>Far effect size correlates significantly with the number of trials per condition (i.e., shorter experiments = bigger effects). Correct around mean N(trials)
	Meta-analysis using all data pooled within groups, correcting for…
		1. dependency								Slope	-0.52
		2. speed of sound								Intercept	29.83
		3. data selection bias & ‘failed’ studies								R^2	0.077
		4. temporal expectancy								N	48
		5. proportion of responses
		6. number of trials per condition								Mean N	17.50
										Correct by:
			Q	df	p					1. Difference between N trials and mean trials
	Model coefficients		27.17	1	<.001					2. multiply by slope
	Residual heterogeneity		91.01	22	<.001
			Tau	12.4532
			I^2	75.2829
			H^2	4.0458
							FROM THE RAW DATA
			M	SE	z	p
	Intercept		17.895	3.4331	5.2124	<.001
	Lower CI		11.17
	Upper CI		24.62
	Difference		1.225	ms	0.441588043316392
	CONTOURS
		X	Y
		-78.4	40.0
	P=.05	0.0	0.0
		78.4	40.0
		X	Y
	Effect	-60.5	40.0
		17.9	0.0
		96.3	40.0
8. CORRECTING FOR PUBLICATION BIAS
	VERSION 2: REPEAT, BUT FIRST REMOVE ‘BIASED’ AND ‘FAILED’ STUDIES
	Meta-analysis using all data pooled within groups, correcting for…
		1. dependency
		2. speed of sound
		3. data selection bias & ‘failed’ studies
		4. temporal expectancy
		5. proportion of responses
		6. number of trials per condition
		7. trim-and-fill analysis: trim 1
			Q	df	p
	Model coefficients		20.34	1	<.001
	Residual heterogeneity		79.5	17	<.001
			Tau	11.2124
			I^2	75.7688
			H^2	4.1269
			M	SE	z	p
	Intercept		14.916	3.3072	4.5102	<.001
	Lower CI		8.43
	Upper CI		21.4
	Difference		-2.979	ms
	Meta-analysis using all data pooled within groups, correcting for…
		1. dependency
		2. speed of sound
		3. data selection bias & ‘failed’ studies
		4. temporal expectancy
		5. proportion of responses
		6. number of trials per condition
		7. trim-and-fill analysis: trim 2
			Q	df	p
	Model coefficients		16.38	1	<.001
	Residual heterogeneity		38.89	15	<.001
			Tau	9.1158
			I^2	64.302
			H^2	2.8013
			M	SE	z	p
	Intercept		12.335	3.0478	4.0473	<.001
	Lower CI		6.36
	Upper CI		18.31
	Difference		-2.581	ms
	Meta-analysis using all data pooled within groups, correcting for…
		1. dependency
		2. speed of sound
		3. data selection bias & ‘failed’ studies
		4. temporal expectancy
		5. proportion of responses
		6. number of trials per condition
		7. trim-and-fill analysis: trim 3
			Q	df	p
	Model coefficients		11.95	1	<.001
	Residual heterogeneity		35.49	13	<.001
			Tau	8.9926
			I^2	65.6815
			H^2	2.9139
			M	SE	z	p
	Intercept		10.93	3.1623	3.4565	<.001
	Lower CI		6.36
	Upper CI		18.31
	Difference		-1.405	ms
	Meta-analysis using all data pooled within groups, correcting for…
		1. dependency
		2. speed of sound
		3. data selection bias & ‘failed’ studies
		4. temporal expectancy
		5. proportion of responses
		6. number of trials per condition
		7. trim-and-fill analysis: trim 4
			Q	df	p
	Model coefficients		6.6	1	0.01
	Residual heterogeneity		25.416	11	0.008
			Tau	8.5432
			I^2	60.2473
			H^2	2.5156
			M	SE	z	p
	Intercept		8.6671	3.3736	2.5691	0.01
	Lower CI		2.06
	Upper CI		15.28
	Difference		-2.2629	ms
	Meta-analysis using all data pooled within groups, correcting for…
		1. dependency
		2. speed of sound
		3. data selection bias & ‘failed’ studies
		4. temporal expectancy
		5. proportion of responses
		6. number of trials per condition
		7. trim-and-fill analysis: trim 5
			Q	df	p
	Model coefficients		4.376	1	0.01
	Residual heterogeneity		23.833	9	0.008
			Tau	8.8035
			I^2	64.9834
			H^2	2.8558
			M	SE	z	p
	Intercept		7.5282	3.5988	2.0918	0.036
	Lower CI		0.47
	Upper CI		14.58
	Difference		-1.1389	ms
	Meta-analysis using all data pooled within groups, correcting for…
		1. dependency
		2. speed of sound
		3. data selection bias & ‘failed’ studies
		4. temporal expectancy
		5. proportion of responses
		6. number of trials per condition
		7. trim-and-fill analysis: trim 6
			Q	df	p
	Model coefficients		2.68	1	0.01
	Residual heterogeneity		21.907	8	0.008
			Tau	9.0024
			I^2	65.7257
			H^2	2.9176
			M	SE	z	p
	Intercept		6.3385	3.8718	1.6371	0.102
	Lower CI		-1.25
	Upper CI		13.93
	Difference		-1.1897	ms
	Meta-analysis using all data pooled within groups, correcting for…
		1. dependency
		2. speed of sound
		3. data selection bias & ‘failed’ studies
		4. temporal expectancy
		5. proportion of responses
		6. number of trials per condition
		7. trim-and-fill analysis: trim 7
			Q	df	p
	Model coefficients		2.218	1	0.01
	Residual heterogeneity		21.698	7	0.008
			Tau	9.2483
			I^2	69.4792
			H^2	3.2765
			M	SE	z	p
	Intercept		5.9689	4.0081	1.4892	0.136
	Lower CI		-1.89
	Upper CI		13.82
	Difference		5.9689	ms
	15 studies are missing
	Meta-analysis using all data pooled within groups, correcting for…
		1. dependency
		2. speed of sound
		3. data selection bias & ‘failed’ studies
		4. temporal expectancy
		5. proportion of responses
		6. number of trials per condition
		7. trim-and-fill analysis: trim 7 & fill with 15
			Cochran’s Q	df	p
	Model coefficients		2.485	1	0.115
	Residual heterogeneity		318.972	37	<.001
			Tau	18.651
			I^2	86.7
			H^2	7.494
			M	SE	z	p
	Intercept		5.8537	3.7131	1.5765	0.115	One-tailed
	Lower CI		-1.42			0.0575	Two-tailed
	Upper CI		13.13
	Difference		-12.0413	ms
	Uncorrected effect size		35.4	4.484	7.8961	<.001
EFFECT SIZE	Effect, ms	SD, ms	Cohen’s d	Typical N	Typical power	Sample for 80% power, 1-tailed			CONTOURS
Meta-analytic effect after Stage 5	15.2	71.7	0.212	16.0	0.21	138				X	Y
										-78.4	40.0
									P=.05	0.0	0.0
Calculated from https://www.stat.ubc.ca/~rollin/stats/ssize/n1.html										78.4	40.0
										X	Y
									Effect	-63.2	40.0
										15.2	0.0
										93.6	40.0
	ASSUMING A LINEAR RELATIONSHIP BETWEEN DISTANCE AND ENHANCEMENT
	Meta-analysis using all data pooled within groups, correcting for…
		1. dependency
		2. speed of sound
		3. data selection bias & ‘failed’ studies							CONTOURS
		4. temporal expectancy								X	Y
		5. proportion of responses								-117.6	60.0
		6. number of trials per condition							P=.05	0.0	0.0
		7. trim-and-fill analysis: trim 7 & fill with 15								117.6	60.0
		8. Convert effect-sizes to ms per metre
			Cochran’s Q	df	p
	Model coefficients		3.05	1	0.081
	Residual heterogeneity		325.277	37	<.001					X	Y
			Tau	19.464					Effect	-110.8	60.0
			I^2	88.1						6.8	0.0
			H^2	8.4144						124.4	60.0
			M	SE	z	p
	Intercept		6.7546	3.8679	1.7463	0.0810	Two-tailed
	Lower CI		-0.083			0.0405	One-tailed
	Upper CI		14.34
	Difference		0.9009	ms
Corrected	6.8	53.6	0.126	16.0	0.13	385

[truncated: 2 more sheets: past, past_detail]
